# Supplementary material for: Spray-coated perovskite hemispherical photodetector featuring narrow-band and wide-angle imaging
Source: Nat Commun. 2022 Oct 15;13:6106. doi: 10.1038/s41467-022-33934-1 (PMC9569351; doi:10.1038/s41467-022-33934-1)
Supplement: Supplementary file 2 — Source Data [file 41467_2022_33934_MOESM2_ESM.zip]

Archive with 9 entries (9 files):
- Fig 1e.xlsx
- Fig 2d.xlsx
- Fig 3b.xlsx
- Fig 3d.xlsx
- Fig 3e.xlsx
- Fig 3f.xlsx
- Fig 3g.xlsx
- Fig 3h.xlsx
- Fig 4c.xlsx
