# Supplementary material for: Spray-coated perovskite hemispherical photodetector featuring narrow-band and wide-angle imaging
Source: Nat Commun. 2022 Oct 15;13:6106. doi: 10.1038/s41467-022-33934-1 (PMC9569351; doi:10.1038/s41467-022-33934-1)
Supplement: Supplementary file 2 — Source Data [file 41467_2022_33934_MOESM2_ESM.zip › Fig 1e.xlsx]

## Sheet: Sheet1
5	0.05769	0.08709	0.01707
5.02	0.07452	0.07808	0.01445
5.04	0.05769	0.05706	0.01445
5.06	0.06731	0.07508	0.0151
5.08	0.05048	0.06006	0.01182
5.1	0.04087	0.1021	0.01182
5.12	0.0625	0.06006	0.01576
5.14	0.0601	0.04505	0.01641
5.16	0.07452	0.05405	0.01379
5.18	0.04087	0.08709	0.01773
5.2	0.05288	0.06006	0.01707
5.22	0.05769	0.05105	0.0151
5.24	0.05769	0.07207	0.01445
5.26	0.05048	0.04805	0.00919
5.28	0.03606	0.06006	0.01445
5.3	0.07212	0.06607	0.01641
5.32	0.04327	0.07508	0.01576
5.34	0.07933	0.06006	0.00985
5.36	0.06971	0.05405	0.01576
5.38	0.05529	0.07508	0.01313
5.4	0.05288	0.06607	0.02101
5.42	0.07452	0.08408	0.01576
5.44	0.05048	0.05706	0.01707
5.46	0.07212	0.07207	0.0151
5.48	0.05769	0.05706	0.01051
5.5	0.10577	0.07508	0.01445
5.52	0.05048	0.07808	0.01379
5.54	0.05288	0.06306	0.01182
5.56	0.06971	0.07207	0.01838
5.58	0.06731	0.05706	0.0151
5.6	0.07212	0.08408	0.0197
5.62	0.05529	0.04505	0.01379
5.64	0.06971	0.0991	0.00722
5.66	0.05288	0.06907	0.01838
5.68	0.08654	0.06006	0.00919
5.7	0.0649	0.03604	0.01445
5.72	0.03365	0.06306	0.01707
5.74	0.06731	0.06006	0.01248
5.76	0.04567	0.04204	0.02101
5.78	0.05769	0.03604	0.01248
5.8	0.03846	0.06607	0.00919
5.82	0.01923	0.04505	0.01313
5.84	0.07692	0.07508	0.01313
5.86	0.04567	0.07207	0.00985
5.88	0.0649	0.04204	0.01182
5.9	0.04808	0.06306	0.01051
5.92	0.04808	0.06907	0.01248
5.94	0.04087	0.07207	0.01051
5.96	0.05529	0.03604	0.01182
5.98	0.06971	0.04505	0.01379
6	0.03365	0.03003	0.01248
6.02	0.0601	0.05706	0.01707
6.04	0.03606	0.03604	0.02167
6.06	0.04567	0.04505	0.01904
6.08	0.0649	0.06006	0.01379
6.1	0.0601	0.03604	0.0151
6.12	0.04087	0.06006	0.02167
6.14	0.05529	0.05706	0.01445
6.16	0.03365	0.05105	0.0151
6.18	0.06731	0.07207	0.01445
6.2	0.03846	0.06907	0.01313
6.22	0.05769	0.08108	0.01313
6.24	0.04327	0.05105	0.01116
6.26	0.05048	0.07808	0.0151
6.28	0.0601	0.04505	0.01576
6.3	0.04808	0.08108	0.01773
6.32	0.06731	0.07808	0.01182
6.34	0.05769	0.04505	0.01313
6.36	0.0649	0.06907	0.01379
6.38	0.05769	0.06306	0.00985
6.4	0.04327	0.04805	0.01182
6.42	0.04808	0.06306	0.0151
6.44	0.04567	0.06907	0.01576
6.46	0.04567	0.06907	0.01116
6.48	0.06731	0.07207	0.01641
6.5	0.05288	0.07207	0.01313
6.52	0.05769	0.09309	0.01445
6.54	0.04808	0.04204	0.01051
6.56	0.05529	0.06607	0.0151
6.58	0.04087	0.06607	0.00919
6.6	0.0601	0.03604	0.00985
6.62	0.0625	0.03904	0.01248
6.64	0.06971	0.06907	0.01116
6.66	0.05288	0.06907	0.01248
6.68	0.0601	0.07508	0.0151
6.7	0.05048	0.06907	0.00788
6.72	0.07692	0.04505	0.01248
6.74	0.05048	0.07207	0.01051
6.76	0.04808	0.06907	0.01116
6.78	0.0625	0.05706	0.01248
6.8	0.04567	0.06907	0.0151
6.82	0.05048	0.06306	0.01116
6.84	0.04567	0.08408	0.01051
6.86	0.05048	0.06306	0.01576
6.88	0.0649	0.06306	0.01707
6.9	0.04808	0.06006	0.01379
6.92	0.06731	0.06006	0.01182
6.94	0.05288	0.06607	0.01248
6.96	0.04567	0.06006	0.01051
6.98	0.05048	0.10511	0.01313
7	0.05288	0.03003	0.01445
7.02	0.05769	0.06306	0.01116
7.04	0.07692	0.06006	0.01182
7.06	0.05529	0.11712	0.01445
7.08	0.04808	0.09309	0.01707
7.1	0.05048	0.06306	0.02364
7.12	0.05529	0.08709	0.01313
7.14	0.0601	0.05405	0.01773
7.16	0.0601	0.0991	0.01445
7.18	0.03606	0.12012	0.01773
7.2	0.07692	0.08709	0.01248
7.22	0.05529	0.07508	0.01116
7.24	0.0601	0.04204	0.01182
7.26	0.0601	0.06006	0.00985
7.28	0.05769	0.09009	0.01182
7.3	0.06731	0.10511	0.01182
7.32	0.0601	0.07808	0.01116
7.34	0.0649	0.08108	0.01182
7.36	0.04087	0.08408	0.01707
7.38	0.0601	0.06306	0.0151
7.4	0.04808	0.0991	0.01773
7.42	0.07933	0.07508	0.01182
7.44	0.05529	0.08108	0.01445
7.46	0.08173	0.07808	0.00985
7.48	0.07212	0.07808	0.01904
7.5	0.0601	0.07207	0.02232
7.52	0.06731	0.07508	0.00985
7.54	0.05529	0.07207	0.0197
7.56	0.06971	0.06907	0.01248
7.58	0.08413	0.0961	0.01838
7.6	0.06731	0.07508	0.01904
7.62	0.06971	0.0961	0.01904
7.64	0.0625	0.08108	0.01379
7.66	0.07452	0.07508	0.01707
7.68	0.07212	0.08108	0.01313
7.7	0.08173	0.0961	0.00722
7.72	0.07452	0.06907	0.02035
7.74	0.09615	0.0961	0.02561
7.76	0.05769	0.05706	0.01379
7.78	0.06731	0.09309	0.01248
7.8	0.0649	0.11111	0.02364
7.82	0.03606	0.11111	0.01445
7.84	0.04808	0.0991	0.01379
7.86	0.05529	0.08709	0.01838
7.88	0.06731	0.07508	0.01641
7.9	0.07452	0.08709	0.01116
7.92	0.0649	0.09309	0.01576
7.94	0.05529	0.0961	0.01838
7.96	0.04327	0.0961	0.0151
7.98	0.0601	0.11411	0.02101
8	0.05048	0.08408	0.01773
8.02	0.06731	0.10511	0.0151
8.04	0.07452	0.11111	0.01773
8.06	0.05288	0.09309	0.01445
8.08	0.04808	0.0991	0.01641
8.1	0.07452	0.1021	0.01379
8.12	0.05769	0.05105	0.01313
8.14	0.0601	0.09009	0.01707
8.16	0.0625	0.10511	0.01313
8.18	0.07933	0.10811	0.01379
8.2	0.04808	0.06907	0.02298
8.22	0.07212	0.08709	0.02364
8.24	0.06731	0.10511	0.01182
8.26	0.05048	0.0991	0.02232
8.28	0.0649	0.06306	0.01773
8.3	0.05529	0.0961	0.01576
8.32	0.03846	0.08709	0.01904
8.34	0.06971	0.09309	0.01838
8.36	0.07933	0.09309	0.02035
8.38	0.0625	0.0991	0.01576
8.4	0.08654	0.09309	0.01904
8.42	0.05529	0.0961	0.01182
8.44	0.07933	0.11712	0.02298
8.46	0.07212	0.10511	0.0151
8.48	0.10817	0.11111	0.01904
8.5	0.08413	0.10811	0.01838
8.52	0.0649	0.14414	0.01707
8.54	0.07212	0.06607	0.01707
8.56	0.05529	0.0991	0.01838
8.58	0.0601	0.06306	0.0197
8.6	0.07452	0.10811	0.01904
8.62	0.07452	0.09309	0.01904
8.64	0.06731	0.1021	0.01838
8.66	0.06971	0.11111	0.02692
8.68	0.06731	0.11712	0.0151
8.7	0.07692	0.11411	0.02035
8.72	0.08173	0.08709	0.01707
8.74	0.08654	0.1021	0.02561
8.76	0.08173	0.13514	0.02626
8.78	0.07933	0.0961	0.01445
8.8	0.06971	0.12312	0.02101
8.82	0.10337	0.1021	0.01445
8.84	0.06971	0.09309	0.02364
8.86	0.10577	0.08709	0.01838
8.88	0.06731	0.12012	0.02889
8.9	0.0649	0.08709	0.02167
8.92	0.08413	0.10511	0.02364
8.94	0.0601	0.11411	0.01838
8.96	0.09375	0.10511	0.02298
8.98	0.07933	0.12312	0.02101
9	0.09135	0.09009	0.0151
9.02	0.08413	0.07808	0.0151
9.04	0.09375	0.08709	0.01379
9.06	0.10817	0.12913	0.02889
9.08	0.08413	0.12012	0.02561
9.1	0.07212	0.12012	0.02364
9.12	0.08413	0.10511	0.02035
9.14	0.09135	0.12913	0.02101
9.16	0.08413	0.10811	0.02167
9.18	0.11058	0.10811	0.02232
9.2	0.09135	0.11411	0.03086
9.22	0.09135	0.12913	0.0197
9.24	0.11298	0.15916	0.03086
9.26	0.08654	0.11712	0.01904
9.28	0.09135	0.12613	0.01707
9.3	0.08654	0.10511	0.02101
9.32	0.08173	0.13213	0.02889
9.34	0.11779	0.15015	0.02495
9.36	0.08654	0.08709	0.02495
9.38	0.08894	0.15015	0.02758
9.4	0.11058	0.14414	0.02692
9.42	0.10817	0.07808	0.02167
9.44	0.11298	0.13213	0.02495
9.46	0.07933	0.15015	0.0394
9.48	0.1226	0.10811	0.02758
9.5	0.10337	0.0991	0.02232
9.52	0.08413	0.13213	0.03086
9.54	0.08894	0.1021	0.02758
9.56	0.11298	0.10811	0.02823
9.58	0.11058	0.12012	0.0197
9.6	0.10577	0.15916	0.02692
9.62	0.10096	0.15315	0.03086
9.64	0.10817	0.12312	0.02429
9.66	0.09615	0.14414	0.02626
9.68	0.07212	0.14715	0.02364
9.7	0.10096	0.13514	0.02561
9.72	0.11058	0.10511	0.02429
9.74	0.08894	0.13514	0.02955
9.76	0.08654	0.17117	0.02561
9.78	0.09615	0.12613	0.01838
9.8	0.10577	0.09309	0.02692
9.82	0.10577	0.15015	0.02495
9.84	0.08654	0.12312	0.02758
9.86	0.11538	0.12913	0.02298
9.88	0.10577	0.13213	0.0348
9.9	0.09135	0.0961	0.02561
9.92	0.08654	0.13213	0.02626
9.94	0.1274	0.0991	0.01904
9.96	0.09615	0.12012	0.02298
9.98	0.10577	0.14715	0.02561
10	0.11538	0.15916	0.02495
10.02	0.0625	0.12312	0.02955
10.04	0.07452	0.12913	0.0302
10.06	0.10817	0.10511	0.02626
10.08	0.07212	0.11111	0.02823
10.1	0.09135	0.1021	0.01904
10.12	0.09135	0.11411	0.01904
10.14	0.07692	0.11411	0.01838
10.16	0.08173	0.11712	0.02298
10.18	0.07452	0.11111	0.0197
10.2	0.07212	0.1021	0.02889
10.22	0.09375	0.09009	0.02101
10.24	0.09615	0.10811	0.02692
10.26	0.07692	0.09309	0.02889
10.28	0.08654	0.13814	0.01445
10.3	0.06971	0.09309	0.01248
10.32	0.06971	0.12312	0.01773
10.34	0.06971	0.10511	0.01904
10.36	0.06971	0.12613	0.01051
10.38	0.07933	0.07808	0.01641
10.4	0.07212	0.08709	0.0197
10.42	0.05529	0.07508	0.0197
10.44	0.0649	0.11712	0.0151
10.46	0.05048	0.12012	0.00854
10.48	0.0649	0.07808	0.01051
10.5	0.05048	0.05706	0.0151
10.52	0.03365	0.06006	0.00722
10.54	0.05048	0.04805	0.01182
10.56	0.02404	0.06607	0.00985
10.58	0.04567	0.08108	0.00854
10.6	0.04567	0.06607	0.00854
10.62	0.03365	0.06306	0.0046
10.64	0.03846	0.06907	0.00788
10.66	0.04087	0.08709	0.00854
10.68	0.05529	0.09009	0.0151
10.7	0.04087	0.04805	0.01051
10.72	0.04567	0.05706	0.01313
10.74	0.04087	0.0961	0.01576
10.76	0.02644	0.06607	0.00854
10.78	0.03846	0.06907	0.01116
10.8	0.05769	0.07207	0.01182
10.82	0.04327	0.06306	0.01248
10.84	0.03125	0.06907	0.01445
10.86	0.04087	0.06006	0.00854
10.88	0.03365	0.05405	0.00919
10.9	0.02885	0.06306	0.00657
10.92	0.04327	0.08408	0.00854
10.94	0.04567	0.06306	0.01313
10.96	0.03365	0.05405	0.01116
10.98	0.04087	0.03604	0.00985
11	0.05048	0.08408	0.00854
11.02	0.0649	0.05405	0.00985
11.04	0.04327	0.06607	0.01051
11.06	0.04808	0.09009	0.01182
11.08	0.02885	0.05706	0.01051
11.1	0.02163	0.06006	0.00525
11.12	0.03365	0.06306	0.01116
11.14	0.04567	0.05706	0.01116
11.16	0.03846	0.07207	0.00525
11.18	0.02644	0.06006	0.00985
11.2	0.03846	0.02703	0.01248
11.22	0.03606	0.04505	0.01116
11.24	0.05769	0.07508	0.00722
11.26	0.04087	0.05105	0.00657
11.28	0.04808	0.05105	0.01773
11.3	0.0649	0.07808	0.00985
11.32	0.04327	0.06006	0.01576
11.34	0.04327	0.1021	0.00854
11.36	0.0601	0.06607	0.01445
11.38	0.04327	0.06006	0.00788
11.4	0.03606	0.0961	0.00657
11.42	0.04327	0.08408	0.00788
11.44	0.04327	0.04805	0.01051
11.46	0.05529	0.06907	0.00985
11.48	0.04327	0.10511	0.00919
11.5	0.05769	0.18018	0.01248
11.52	0.07212	0.32733	0.01248
11.54	0.0601	0.53153	0.00591
11.56	0.07692	0.78078	0.00657
11.58	0.06971	0.67868	0.00985
11.6	0.10337	0.3994	0.01313
11.62	0.04087	0.24024	0.00985
11.64	0.0625	0.0961	0.01051
11.66	0.07692	0.06907	0.00919
11.68	0.04327	0.09309	0.00854
11.7	0.07933	0.06306	0.01116
11.72	0.05288	0.06006	0.00854
11.74	0.0601	0.09309	0.00657
11.76	0.05529	0.08408	0.01051
11.78	0.04327	0.06306	0.00985
11.8	0.04567	0.08408	0.01182
11.82	0.05048	0.05706	0.00722
11.84	0.03846	0.06006	0.01248
11.86	0.02644	0.06907	0.00657
11.88	0.03125	0.07207	0.00919
11.9	0.03125	0.07207	0.01576
11.92	0.04087	0.06607	0.0151
11.94	0.03846	0.05405	0.00788
11.96	0.04087	0.05105	0.00722
11.98	0.04087	0.05706	0.00591
12	0.03365	0.07508	0.00525
12.02	0.0649	0.04505	0.01182
12.04	0.0649	0.06006	0.00657
12.06	0.04567	0.04805	0.01116
12.08	0.04327	0.04505	0.00919
12.1	0.03606	0.03604	0.00919
12.12	0.03606	0.06306	0.01051
12.14	0.03125	0.04204	0.01051
12.16	0.03846	0.03303	0.0151
12.18	0.03125	0.04805	0.00919
12.2	0.03365	0.05405	0.01445
12.22	0.05529	0.06006	0.01051
12.24	0.0625	0.05405	0.00591
12.26	0.04567	0.06306	0.00854
12.28	0.04087	0.05405	0.00919
12.3	0.05048	0.06006	0.00591
12.32	0.03606	0.06907	0.01248
12.34	0.04087	0.05706	0.00919
12.36	0.05288	0.08709	0.01707
12.38	0.05048	0.08408	0.00919
12.4	0.04327	0.06607	0.02101
12.42	0.03846	0.08709	0.0151
12.44	0.0625	0.06907	0.01576
12.46	0.0601	0.05706	0.01116
12.48	0.05769	0.05706	0.0151
12.5	0.04087	0.06006	0.01379
12.52	0.0625	0.05706	0.01838
12.54	0.04567	0.06907	0.01445
12.56	0.04327	0.04204	0.00591
12.58	0.05529	0.06006	0.01116
12.6	0.05769	0.05706	0.01182
12.62	0.05048	0.08408	0.01313
12.64	0.05769	0.06907	0.01116
12.66	0.05288	0.07508	0.00657
12.68	0.03606	0.06607	0.01445
12.7	0.02885	0.05706	0.00788
12.72	0.0601	0.05105	0.01051
12.74	0.05529	0.07808	0.01576
12.76	0.05288	0.08709	0.01641
12.78	0.03365	0.07808	0.01904
12.8	0.04327	0.06907	0.01838
12.82	0.03365	0.06006	0.01641
12.84	0.0601	0.05706	0.02232
12.86	0.05529	0.05105	0.01773
12.88	0.03846	0.07808	0.01707
12.9	0.05048	0.05706	0.01838
12.92	0.0625	0.09009	0.01773
12.94	0.0649	0.05105	0.02035
12.96	0.04567	0.03303	0.01904
12.98	0.05288	0.07808	0.01576
13	0.03365	0.09009	0.01838
13.02	0.04808	0.09009	0.01838
13.04	0.04567	0.06006	0.01182
13.06	0.05288	0.05706	0.01641
13.08	0.04087	0.07207	0.01707
13.1	0.05769	0.07508	0.01379
13.12	0.04327	0.08108	0.01445
13.14	0.05769	0.04505	0.01576
13.16	0.04567	0.07207	0.01904
13.18	0.06731	0.09009	0.01838
13.2	0.03125	0.08709	0.02101
13.22	0.05288	0.06006	0.01445
13.24	0.05288	0.06006	0.01445
13.26	0.05288	0.06907	0.01838
13.28	0.0601	0.12913	0.02101
13.3	0.05769	0.04204	0.01707
13.32	0.07933	0.04204	0.02692
13.34	0.05288	0.07808	0.01379
13.36	0.04808	0.09309	0.02495
13.38	0.08894	0.04805	0.02035
13.4	0.0649	0.06006	0.02692
13.42	0.07452	0.08709	0.02823
13.44	0.0649	0.12012	0.03086
13.46	0.0625	0.07508	0.04334
13.48	0.09375	0.11111	0.04924
13.5	0.1226	0.12012	0.05384
13.52	0.10337	0.09009	0.06829
13.54	0.13221	0.11712	0.08273
13.56	0.14423	0.12012	0.08864
13.58	0.16587	0.13514	0.09586
13.6	0.16827	0.17417	0.12278
13.62	0.20913	0.17117	0.12738
13.64	0.20913	0.18619	0.16875
13.66	0.23077	0.17718	0.20814
13.68	0.27404	0.26727	0.28628
13.7	0.35096	0.27327	0.35785
13.72	0.44952	0.30631	0.48982
13.74	0.53606	0.38739	0.69271
13.76	0.63221	0.38138	0.74458
13.78	0.79087	0.27027	0.761
13.8	0.75	0.21321	0.65923
13.82	0.60817	0.15916	0.43007
13.84	0.61538	0.15015	0.25082
13.86	0.46394	0.17117	0.12213
13.88	0.35337	0.14114	0.07223
13.9	0.34615	0.12913	0.05253
13.92	0.41587	0.18318	0.04596
13.94	0.35337	0.14114	0.03152
13.96	0.42548	0.18318	0.03217
13.98	0.39663	0.18919	0.03414
14	0.45192	0.2973	0.0394
14.02	0.39663	0.24024	0.04334
14.04	0.41587	0.30931	0.04268
14.06	0.36538	0.27027	0.04465
14.08	0.42308	0.38739	0.02889
14.1	0.41346	0.4024	0.0348
14.12	0.36779	0.36637	0.03086
14.14	0.36779	0.46547	0.04005
14.16	0.33654	0.51351	0.03349
14.18	0.36058	0.44144	0.02626
14.2	0.29327	0.48348	0.02561
14.22	0.3101	0.30931	0.02167
14.24	0.24519	0.28228	0.03152
14.26	0.22596	0.2012	0.0302
14.28	0.19231	0.1021	0.02692
14.3	0.14904	0.13213	0.02823
14.32	0.16587	0.09009	0.01445
14.34	0.19712	0.06006	0.01773
14.36	0.15144	0.07207	0.02298
14.38	0.11779	0.09009	0.01248
14.4	0.11298	0.09309	0.01773
14.42	0.11779	0.13514	0.02561
14.44	0.11538	0.09309	0.0197
14.46	0.10337	0.08709	0.01838
14.48	0.0601	0.07808	0.0197
14.5	0.0625	0.0991	0.0151
14.52	0.07692	0.08709	0.01838
14.54	0.04808	0.04505	0.01641
14.56	0.05288	0.08108	0.01116
14.58	0.05769	0.08408	0.02298
14.6	0.07933	0.08709	0.01838
14.62	0.07452	0.04805	0.0151
14.64	0.08654	0.05105	0.01773
14.66	0.07452	0.07808	0.01576
14.68	0.04327	0.08108	0.01445
14.7	0.05529	0.06306	0.01051
14.72	0.0625	0.06006	0.01248
14.74	0.05529	0.04505	0.01248
14.76	0.0649	0.06306	0.01313
14.78	0.03606	0.06907	0.02035
14.8	0.0625	0.04805	0.01248
14.82	0.08173	0.06306	0.01576
14.84	0.0625	0.05105	0.01313
14.86	0.05048	0.06907	0.01641
14.88	0.06971	0.05105	0.01182
14.9	0.05048	0.06607	0.01051
14.92	0.05048	0.06607	0.01051
14.94	0.0601	0.06306	0.01445
14.96	0.0625	0.05105	0.01641
14.98	0.04327	0.04805	0.01313
15	0.0601	0.05706	0.00919
15.02	0.04087	0.06907	0.01313
15.04	0.04327	0.04505	0.01576
15.06	0.04087	0.06306	0.01116
15.08	0.05529	0.04805	0.00854
15.1	0.05048	0.05706	0.00985
15.12	0.04087	0.04505	0.01379
15.14	0.04327	0.07808	0.01707
15.16	0.05529	0.05405	0.0151
15.18	0.02163	0.04505	0.00985
15.2	0.04567	0.05105	0.01313
15.22	0.0625	0.06306	0.01379
15.24	0.04087	0.05706	0.00919
15.26	0.03846	0.06306	0.01116
15.28	0.04327	0.06607	0.00854
15.3	0.05529	0.04505	0.01707
15.32	0.02885	0.05405	0.00854
15.34	0.04808	0.04805	0.01051
15.36	0.04808	0.06607	0.01313
15.38	0.02404	0.05405	0.01838
15.4	0.07212	0.05706	0.01051
15.42	0.0649	0.06607	0.00591
15.44	0.04327	0.03604	0.01379
15.46	0.05769	0.07808	0.01313
15.48	0.04567	0.06607	0.01379
15.5	0.05769	0.06306	0.01379
15.52	0.07933	0.07508	0.01116
15.54	0.07452	0.04505	0.01116
15.56	0.06731	0.03904	0.00985
15.58	0.05529	0.07207	0.01182
15.6	0.0625	0.07808	0.01248
15.62	0.0601	0.03904	0.00985
15.64	0.0625	0.04805	0.00985
15.66	0.0601	0.04204	0.01576
15.68	0.04808	0.03604	0.00985
15.7	0.03606	0.05706	0.00591
15.72	0.05288	0.06907	0.01116
15.74	0.05288	0.07508	0.01248
15.76	0.05048	0.02402	0.01379
15.78	0.03846	0.07207	0.01051
15.8	0.03606	0.03604	0.01313
15.82	0.03606	0.05105	0.01116
15.84	0.02644	0.04204	0.00788
15.86	0.04567	0.02402	0.00919
15.88	0.04327	0.05405	0.01576
15.9	0.03125	0.04204	0.01379
15.92	0.03846	0.03904	0.01313
15.94	0.05529	0.05706	0.01641
15.96	0.05769	0.03904	0.01379
15.98	0.02885	0.09309	0.00788
16	0.02404	0.06907	0.00788
16.02	0.03846	0.03303	0.00854
16.04	0.04087	0.04204	0.01313
16.06	0.05288	0.02402	0.01313
16.08	0.05048	0.05405	0.00919
16.1	0.01202	0.06607	0.01116
16.12	0.04087	0.03604	0.01116
16.14	0.03846	0.04805	0.01182
16.16	0.02404	0.05405	0.01182
16.18	0.03846	0.07508	0.00591
16.2	0.03125	0.06306	0.00591
16.22	0.03846	0.04505	0.00985
16.24	0.04808	0.02703	0.00788
16.26	0.01683	0.05105	0.00985
16.28	0.04087	0.06006	0.00854
16.3	0.03125	0.06607	0.00854
16.32	0.03846	0.03303	0.00919
16.34	0.04808	0.05405	0.00197
16.36	0.04808	0.05105	0.00854
16.38	0.04087	0.03303	0.00854
16.4	0.02885	0.04505	0.01379
16.42	0.03606	0.05405	0.00591
16.44	0.05288	0.06006	0.00657
16.46	0.05288	0.04805	0.01182
16.48	0.03125	0.06006	0.00854
16.5	0.03846	0.03904	0.00919
16.52	0.03365	0.07508	0.00657
16.54	0.03606	0.04204	0.00591
16.56	0.03125	0.04505	0.01838
16.58	0.02404	0.02102	0.00788
16.6	0.02644	0.04505	0.00919
16.62	0.02404	0.06006	0.00722
16.64	0.04567	0.05405	0.01248
16.66	0.04808	0.05405	0.01116
16.68	0.02644	0.04505	0.00657
16.7	0.04087	0.04805	0.01313
16.72	0.02644	0.03604	0.00591
16.74	0.02885	0.05706	0.00722
16.76	0.03606	0.03904	0.00854
16.78	0.03125	0.05105	0.00657
16.8	0.04087	0.06306	0.00985
16.82	0.03846	0.05706	0.00788
16.84	0.02885	0.03904	0.01248
16.86	0.03365	0.04505	0.00985
16.88	0.05048	0.02102	0.00657
16.9	0.06971	0.06006	0.01116
16.92	0.03846	0.04805	0.01313
16.94	0.03606	0.06607	0.01248
16.96	0.04567	0.05105	0.00657
16.98	0.03365	0.04805	0.00722
17	0.03365	0.04805	0.00854
17.02	0.02163	0.06607	0.00591
17.04	0.02404	0.04204	0.00788
17.06	0.03365	0.06006	0.00591
17.08	0.03846	0.06006	0.01116
17.1	0.03846	0.05706	0.00854
17.12	0.02644	0.04204	0.01116
17.14	0.05048	0.06306	0.00919
17.16	0.02644	0.03604	0.00722
17.18	0.04808	0.03904	0.00197
17.2	0.02885	0.06907	0.00919
17.22	0.07692	0.07508	0.01182
17.24	0.02644	0.06006	0.00788
17.26	0.03846	0.04505	0.00788
17.28	0.03606	0.05706	0.00657
17.3	0.04567	0.04805	0.00985
17.32	0.04567	0.04805	0.01051
17.34	0.04327	0.08108	0.00919
17.36	0.03365	0.09009	0.00985
17.38	0.03846	0.03303	0.0046
17.4	0.02885	0.05105	0.00854
17.42	0.03365	0.06907	0.0046
17.44	0.02885	0.04805	0.00919
17.46	0.02644	0.04204	0.00525
17.48	0.02404	0.05706	0.00591
17.5	0.01442	0.04805	0.00722
17.52	0.03365	0.03904	0.00722
17.54	0.02404	0.03303	0.01116
17.56	0.02644	0.03003	0.00788
17.58	0.03846	0.04204	0.00657
17.6	0.03125	0.05405	0.00919
17.62	0.02644	0.03604	0.00985
17.64	0.02644	0.04505	0.00657
17.66	0.03365	0.06306	0.00985
17.68	0.03125	0.03303	0.00985
17.7	0.04327	0.05706	0.01051
17.72	0.03606	0.02703	0.00854
17.74	0.03125	0.03604	0.00985
17.76	0.03365	0.05105	0.00591
17.78	0.02644	0.03303	0.00985
17.8	0.03606	0.02102	0.00788
17.82	0.03846	0.04805	0.00657
17.84	0.04327	0.03003	0.00591
17.86	0.01923	0.02703	0.00854
17.88	0.03606	0.04505	0.0046
17.9	0.03125	0.05706	0.00854
17.92	0.03846	0.03604	0.00788
17.94	0.02885	0.06306	0.00722
17.96	0.04327	0.03003	0.00854
17.98	0.03125	0.03904	0.0046
18	0.02885	0.04805	0.00722
18.02	0.02885	0.04204	0.00788
18.04	0.03365	0.04505	0.00657
18.06	0.02163	0.05105	0.00394
18.08	0.03606	0.05405	0.00985
18.1	0.03125	0.05405	0.00722
18.12	0.02404	0.05706	0.00525
18.14	0.03365	0.04805	0.00985
18.16	0.02885	0.02402	0.00657
18.18	0.02163	0.04204	0.0046
18.2	0.02404	0.04204	0.00788
18.22	0.03606	0.05105	0.00525
18.24	0.03606	0.03303	0.00591
18.26	0.01923	0.01802	0.00591
18.28	0.03846	0.04505	0.00919
18.3	0.02644	0.03904	0.0046
18.32	0.02404	0.05405	0.00985
18.34	0.02404	0.06006	0.00657
18.36	0.02885	0.03604	0.00919
18.38	0.03846	0.04805	0.01116
18.4	0.02885	0.03003	0.00722
18.42	0.01683	0.03904	0.00788
18.44	0.01202	0.05105	0.00657
18.46	0.00962	0.03904	0.01116
18.48	0.01923	0.05105	0.00788
18.5	0.01442	0.02402	0.00591
18.52	0.02404	0.04204	0.00525
18.54	0.02644	0.06607	0.01116
18.56	0.02163	0.03904	0.0046
18.58	0.02163	0.02703	0.00788
18.6	0.02885	0.07508	0.00854
18.62	0.02404	0.04805	0.00591
18.64	0.04327	0.06907	0.00722
18.66	0.03365	0.04505	0.00985
18.68	0.02644	0.03303	0.00919
18.7	0.02404	0.05405	0.00591
18.72	0.04327	0.05706	0.00985
18.74	0.04567	0.03604	0.01116
18.76	0.04087	0.07808	0.0046
18.78	0.04327	0.03904	0.00591
18.8	0.02885	0.02402	0.01248
18.82	0.02644	0.03604	0.01116
18.84	0.04567	0.04505	0.00591
18.86	0.03365	0.03003	0.00854
18.88	0.04808	0.06607	0.00657
18.9	0.01923	0.06907	0.01051
18.92	0.03365	0.02703	0.01313
18.94	0.03606	0.05405	0.01051
18.96	0.01923	0.02402	0.00591
18.98	0.01683	0.03303	0.00854
19	0.02644	0.05706	0.01313
19.02	0.01683	0.07508	0.01248
19.04	0.03846	0.07207	0.00657
19.06	0.01442	0.06006	0.01116
19.08	0.03365	0.05105	0.00985
19.1	0.01442	0.04805	0.0046
19.12	0.02404	0.03303	0.00919
19.14	0.02644	0.03904	0.00722
19.16	0.04567	0.05706	0.00985
19.18	0.01923	0.04505	0.00788
19.2	0.02644	0.03904	0.00722
19.22	0.02404	0.05405	0.00919
19.24	0.01683	0.03003	0.01641
19.26	0.03365	0.04204	0.00394
19.28	0.03846	0.05105	0.01051
19.3	0.02644	0.05105	0.01116
19.32	0.01442	0.04204	0.00788
19.34	0.04087	0.06607	0.00525
19.36	0.02644	0.05405	0.00722
19.38	0.03125	0.03904	0.01641
19.4	0.02885	0.06607	0.00854
19.42	0.0601	0.06006	0.00919
19.44	0.02885	0.07508	0.01576
19.46	0.04327	0.03303	0.01838
19.48	0.04087	0.06607	0.01707
19.5	0.04327	0.05405	0.01379
19.52	0.05529	0.06907	0.02232
19.54	0.04327	0.05105	0.02955
19.56	0.05529	0.06306	0.02823
19.58	0.05288	0.1021	0.03677
19.6	0.07692	0.05706	0.04596
19.62	0.06731	0.09009	0.03546
19.64	0.0601	0.0991	0.04137
19.66	0.05048	0.05105	0.02692
19.68	0.0601	0.04805	0.02626
19.7	0.04327	0.05105	0.02364
19.72	0.04087	0.04805	0.01051
19.74	0.05048	0.04204	0.01313
19.76	0.04567	0.05105	0.00591
19.78	0.05048	0.06607	0.01182
19.8	0.05288	0.06907	0.00525
19.82	0.04087	0.03904	0.00788
19.84	0.05529	0.02703	0.00591
19.86	0.07452	0.03904	0.00722
19.88	0.0601	0.05105	0.01773
19.9	0.10337	0.06006	0.00263
19.92	0.07692	0.07808	0.00657
19.94	0.07212	0.08108	0.00591
19.96	0.07692	0.07508	0.000656599
19.98	0.07212	0.03604	0.00657
20	0.11298	0.07508	0.00591
20.02	0.09135	0.09009	0.0046
20.04	0.11538	0.06907	0.00657
20.06	0.09856	0.1021	0.00919
20.08	0.10577	0.0991	0.01445
20.1	0.08413	0.05105	0.01379
20.12	0.0601	0.06907	0.00854
20.14	0.07692	0.07508	0.00788
20.16	0.05529	0.03904	0.00854
20.18	0.04808	0.06907	0.00985
20.2	0.03846	0.05105	0.00919
20.22	0.04327	0.06306	0.01313
20.24	0.02885	0.03604	0.00722
20.26	0.01923	0.03604	0.01313
20.28	0.03125	0.03604	0.01116
20.3	0.03846	0.05105	0.00788
20.32	0.03846	0.07808	0.0046
20.34	0.04087	0.06306	0.00657
20.36	0.02885	0.03003	0.00591
20.38	0.03365	0.03303	0.00788
20.4	0.04327	0.02703	0.00591
20.42	0.02644	0.06306	0.00525
20.44	0.02644	0.02102	0.00854
20.46	0.01442	0.02102	0.01051
20.48	0.03606	0.05405	0.00788
20.5	0.02163	0.06907	0.01248
20.52	0.03846	0.03604	0.00722
20.54	0.04087	0.03604	0.00722
20.56	0.02163	0.01502	0.01182
20.58	0.02885	0.03904	0.00394
20.6	0.01923	0.02102	0.00657
20.62	0.02404	0.07207	0.00854
20.64	0.03846	0.03904	0.00525
20.66	0.03365	0.05105	0.00788
20.68	0.03846	0.04204	0.00919
20.7	0.02163	0.03003	0.00657
20.72	0.00962	0.03904	0.00854
20.74	0.02644	0.05105	0.00985
20.76	0.02163	0.06907	0.00722
20.78	0.04327	0.05405	0.00722
20.8	0.03846	0.06907	0.00722
20.82	0.05529	0.06306	0.00788
20.84	0.02404	0.03003	0.0046
20.86	0.04087	0.03904	0.00657
20.88	0.02163	0.03604	0.00722
20.9	0.03365	0.05706	0.00788
20.92	0.03846	0.06607	0.00591
20.94	0.04567	0.05105	0.00657
20.96	0.04087	0.04805	0.00788
20.98	0.03365	0.05405	0.00657
21	0.03606	0.06306	0.00525
21.02	0.03846	0.03303	0.00591
21.04	0.03365	0.06006	0.00788
21.06	0.02885	0.04204	0.00525
21.08	0.02404	0.05405	0.00788
21.1	0.02644	0.06907	0.00657
21.12	0.01683	0.03604	0.00722
21.14	0.04567	0.02402	0.00591
21.16	0.02404	0.03604	0.00919
21.18	0.02885	0.02703	0.00985
21.2	0.03606	0.04505	0.01313
21.22	0.04327	0.03303	0.00328
21.24	0.02404	0.02703	0.00591
21.26	0.02885	0.02703	0.00788
21.28	0.02885	0.03904	0.00919
21.3	0.02404	0.03303	0.00722
21.32	0.01202	0.02703	0.0046
21.34	0.03606	0.04805	0.00985
21.36	0.01683	0.06306	0.00919
21.38	0.02404	0.03303	0.00328
21.4	0.03125	0.04805	0.00591
21.42	0.02885	0.06006	0.00722
21.44	0.01923	0.03604	0.00591
21.46	0.03125	0.07207	0.00985
21.48	0.02885	0.06306	0.00722
21.5	0.01442	0.06006	0.01248
21.52	0.05048	0.05105	0.00263
21.54	0.02404	0.05105	0.00657
21.56	0.03125	0.06006	0.00131
21.58	0.01683	0.04505	0.01051
21.6	0.03606	0.04204	0.00657
21.62	0.01923	0.07508	0.00919
21.64	0.01442	0.05105	0.00722
21.66	0.01923	0.04204	0.0046
21.68	0.04087	0.05105	0.0046
21.7	0.03606	0.05105	0.00788
21.72	0.02404	0.06006	0.00985
21.74	0.02163	0.05105	0.00657
21.76	0.04567	0.03904	0.00919
21.78	0.04808	0.03604	0.00985
21.8	0.04087	0.03604	0.0046
21.82	0.03125	0.04204	0.00854
21.84	0.03125	0.05405	0.00985
21.86	0.01442	0.05105	0.00722
21.88	0.02885	0.05706	0.00788
21.9	0.02885	0.04204	0.00657
21.92	0.02163	0.03604	0.00854
21.94	0.02885	0.03904	0.00591
21.96	0.03365	0.05405	0.00722
21.98	0.02644	0.06607	0.00985
22	0.02644	0.05706	0.0046
22.02	0.03125	0.05405	0.00788
22.04	0.02163	0.08408	0.00788
22.06	0.02644	0.03904	0.01248
22.08	0.04087	0.02703	0.00722
22.1	0.02163	0.07508	0.00788
22.12	0.02163	0.06607	0.01116
22.14	0.03846	0.06607	0.00722
22.16	0.05048	0.07207	0.00854
22.18	0.01683	0.07808	0.00722
22.2	0.03365	0.07808	0.00985
22.22	0.04567	0.08108	0.00591
22.24	0.05288	0.07808	0.00394
22.26	0.0625	0.1021	0.0151
22.28	0.05529	0.09309	0.00722
22.3	0.08654	0.10811	0.01116
22.32	0.05529	0.0961	0.0046
22.34	0.06971	0.13213	0.0046
22.36	0.08894	0.13213	0.01116
22.38	0.08654	0.13814	0.00591
22.4	0.07212	0.0991	0.00854
22.42	0.08413	0.11411	0.01116
22.44	0.08654	0.14715	0.00722
22.46	0.07212	0.06306	0.00394
22.48	0.07452	0.09309	0.00788
22.5	0.08654	0.06006	0.00985
22.52	0.07452	0.06907	0.00657
22.54	0.05529	0.06006	0.01051
22.56	0.06731	0.08108	0.00985
22.58	0.0601	0.06907	0.0046
22.6	0.05288	0.08408	0.00854
22.62	0.0625	0.06306	0.00854
22.64	0.05529	0.06306	0.00788
22.66	0.03846	0.06607	0.00919
22.68	0.04808	0.05105	0.01116
22.7	0.03606	0.06306	0.00591
22.72	0.0649	0.05405	0.01313
22.74	0.03365	0.05405	0.00854
22.76	0.05048	0.05706	0.00854
22.78	0.03365	0.08408	0.01313
22.8	0.05048	0.07808	0.01051
22.82	0.02644	0.07808	0.01576
22.84	0.05529	0.05405	0.01313
22.86	0.05529	0.06607	0.01445
22.88	0.03846	0.07808	0.0151
22.9	0.02644	0.06006	0.0151
22.92	0.04327	0.08108	0.00985
22.94	0.03846	0.05405	0.01313
22.96	0.04327	0.06607	0.01379
22.98	0.07212	0.06607	0.02232
23	0.03125	0.08108	0.0151
23.02	0.02644	0.09009	0.00394
23.04	0.02163	0.05706	0.01116
23.06	0.03125	0.03604	0.00788
23.08	0.04087	0.05105	0.00854
23.1	0.03365	0.06607	0.00854
23.12	0.02885	0.03003	0.01445
23.14	0.02404	0.09009	0.00657
23.16	0.03606	0.07508	0.01051
23.18	0.05288	0.04505	0.00854
23.2	0.05288	0.06907	0.00788
23.22	0.03125	0.04805	0.00919
23.24	0.02885	0.06607	0.01379
23.26	0.02885	0.05405	0.01051
23.28	0.01923	0.04505	0.00788
23.3	0.04087	0.06607	0.00854
23.32	0.03365	0.05706	0.00657
23.34	0.03846	0.03904	0.01051
23.36	0.03606	0.07508	0.00722
23.38	0.02885	0.03904	0.00919
23.4	0.02885	0.04805	0.00525
23.42	0.02163	0.07808	0.00919
23.44	0.03606	0.06607	0.01051
23.46	0.03606	0.06006	0.01248
23.48	0.02885	0.05405	0.01182
23.5	0.03606	0.05405	0.00919
23.52	0.03606	0.05405	0.01051
23.54	0.05288	0.04505	0.01641
23.56	0.05288	0.05105	0.02035
23.58	0.05048	0.06306	0.0151
23.6	0.06731	0.05405	0.02167
23.62	0.04808	0.05706	0.01445
23.64	0.03846	0.06006	0.01838
23.66	0.03606	0.06006	0.01641
23.68	0.04327	0.06607	0.01707
23.7	0.05529	0.06907	0.02101
23.72	0.04087	0.05706	0.01707
23.74	0.03365	0.06607	0.02035
23.76	0.04327	0.05105	0.02101
23.78	0.05288	0.06006	0.01248
23.8	0.03365	0.06006	0.00854
23.82	0.02163	0.07808	0.0151
23.84	0.02163	0.03904	0.01576
23.86	0.02404	0.07207	0.00919
23.88	0.03125	0.05405	0.00788
23.9	0.05288	0.08408	0.01313
23.92	0.05769	0.06607	0.01445
23.94	0.03125	0.05105	0.00788
23.96	0.03606	0.06907	0.01116
23.98	0.07933	0.07808	0.00854
24	0.05288	0.08108	0.01116
24.02	0.04808	0.08408	0.01445
24.04	0.05288	0.07508	0.01116
24.06	0.07452	0.07207	0.01051
24.08	0.08894	0.13514	0.01051
24.1	0.10337	0.12312	0.00985
24.12	0.08173	0.08108	0.0151
24.14	0.09856	0.10511	0.00854
24.16	0.09856	0.04505	0.00722
24.18	0.11779	0.06607	0.00722
24.2	0.06731	0.06607	0.00919
24.22	0.07212	0.09309	0.00854
24.24	0.0601	0.06006	0.00854
24.26	0.07933	0.06607	0.00394
24.28	0.04327	0.05105	0.00854
24.3	0.05769	0.06907	0.01051
24.32	0.0601	0.06907	0.00525
24.34	0.03125	0.07207	0.00985
24.36	0.04567	0.07207	0.00854
24.38	0.04567	0.05405	0.00722
24.4	0.05769	0.06306	0.00525
24.42	0.03365	0.06006	0.01116
24.44	0.04808	0.07808	0.00854
24.46	0.05529	0.06006	0.00788
24.48	0.0649	0.06006	0.00657
24.5	0.03606	0.06607	0.00657
24.52	0.03365	0.05706	0.00919
24.54	0.05288	0.06306	0.00985
24.56	0.04567	0.06306	0.01182
24.58	0.05288	0.06306	0.00328
24.6	0.04567	0.04505	0.00525
24.62	0.04808	0.06306	0.01248
24.64	0.02404	0.06907	0.00985
24.66	0.03125	0.04805	0.00722
24.68	0.0625	0.08408	0.00394
24.7	0.04087	0.06907	0.00854
24.72	0.03606	0.06607	0.00722
24.74	0.03606	0.08108	0.00854
24.76	0.04327	0.07808	0.01051
24.78	0.04808	0.05105	0.00919
24.8	0.02163	0.06006	0.00854
24.82	0.03365	0.07207	0.00919
24.84	0.03606	0.06306	0.00985
24.86	0.03365	0.07207	0.00722
24.88	0.03125	0.06306	0.01182
24.9	0.02644	0.05706	0.00722
24.92	0.04567	0.08709	0.01051
24.94	0.03846	0.07207	0.00985
24.96	0.05288	0.04805	0.01313
24.98	0.03606	0.06907	0.01051
25	0.02644	0.09309	0.00919
25.02	0.03365	0.07808	0.01379
25.04	0.02644	0.07207	0.01051
25.06	0.04808	0.05706	0.0046
25.08	0.02404	0.09009	0.0046
25.1	0.04087	0.07808	0.01313
25.12	0.04087	0.08408	0.0151
25.14	0.0601	0.06306	0.01182
25.16	0.04327	0.06907	0.00854
25.18	0.04808	0.03904	0.01182
25.2	0.04327	0.05105	0.02101
25.22	0.05529	0.05105	0.0151
25.24	0.02885	0.06607	0.02364
25.26	0.03606	0.07508	0.01248
25.28	0.02644	0.07207	0.01576
25.3	0.03606	0.06907	0.00591
25.32	0.03125	0.06907	0.00722
25.34	0.03125	0.06607	0.01379
25.36	0.02885	0.05105	0.0151
25.38	0.04327	0.06006	0.00919
25.4	0.05769	0.05706	0.00788
25.42	0.03606	0.04505	0.01116
25.44	0.04087	0.06006	0.00919
25.46	0.04567	0.04505	0.00657
25.48	0.02644	0.04505	0.00919
25.5	0.01683	0.07207	0.01182
25.52	0.05048	0.0991	0.00722
25.54	0.03846	0.04805	0.01116
25.56	0.03365	0.04505	0.00657
25.58	0.04327	0.08408	0.0046
25.6	0.04327	0.04805	0.01313
25.62	0.03125	0.06607	0.00657
25.64	0.02644	0.05405	0.01313
25.66	0.05288	0.08408	0.00788
25.68	0.04808	0.07808	0.01182
25.7	0.06731	0.06306	0.01576
25.72	0.05288	0.05405	0.01313
25.74	0.04567	0.08709	0.00591
25.76	0.01923	0.05405	0.01182
25.78	0.05288	0.06607	0.00788
25.8	0.03125	0.09309	0.00919
25.82	0.03846	0.04505	0.00919
25.84	0.0601	0.05405	0.00854
25.86	0.0649	0.05105	0.00788
25.88	0.04087	0.08108	0.01182
25.9	0.02404	0.05405	0.01182
25.92	0.02404	0.06006	0.01116
25.94	0.05288	0.06306	0.00919
25.96	0.04327	0.06306	0.01116
25.98	0.03606	0.05706	0.00657
26	0.02885	0.04505	0.01051
26.02	0.03365	0.05105	0.00722
26.04	0.04567	0.04204	0.00788
26.06	0.02644	0.07808	0.01051
26.08	0.02644	0.05405	0.00854
26.1	0.03365	0.03303	0.01313
26.12	0.02885	0.04505	0.01379
26.14	0.03365	0.06907	0.01313
26.16	0.03846	0.05405	0.01051
26.18	0.03365	0.07808	0.01116
26.2	0.00721	0.07207	0.01904
26.22	0.03846	0.04505	0.01182
26.24	0.04567	0.06006	0.0151
26.26	0.03846	0.06006	0.01182
26.28	0.02885	0.06607	0.01773
26.3	0.03125	0.0961	0.02035
26.32	0.04567	0.07207	0.01182
26.34	0.05769	0.07808	0.01248
26.36	0.03606	0.06306	0.01379
26.38	0.02885	0.06006	0.01182
26.4	0.05288	0.08408	0.01116
26.42	0.04327	0.07508	0.01116
26.44	0.02644	0.06607	0.01576
26.46	0.04808	0.06607	0.00985
26.48	0.03606	0.05105	0.01051
26.5	0.03606	0.07508	0.01248
26.52	0.05048	0.04805	0.01248
26.54	0.02885	0.05105	0.00985
26.56	0.05048	0.05405	0.00591
26.58	0.04808	0.06907	0.01051
26.6	0.03365	0.07207	0.01116
26.62	0.02163	0.05706	0.00788
26.64	0.0601	0.06306	0.01116
26.66	0.05769	0.07508	0.01116
26.68	0.05769	0.06006	0.00919
26.7	0.04567	0.06306	0.0197
26.72	0.03846	0.05105	0.00854
26.74	0.01923	0.02703	0.01182
26.76	0.03846	0.07508	0.01641
26.78	0.05288	0.06006	0.01248
26.8	0.02885	0.06607	0.01116
26.82	0.04808	0.07508	0.00591
26.84	0.04567	0.05405	0.00525
26.86	0.03365	0.03904	0.01248
26.88	0.04087	0.05405	0.00854
26.9	0.03606	0.05706	0.01116
26.92	0.05048	0.05706	0.00919
26.94	0.03125	0.05405	0.01182
26.96	0.03125	0.06306	0.01773
26.98	0.02885	0.05405	0.00722
27	0.02644	0.06907	0.01379
27.02	0.05048	0.06607	0.00854
27.04	0.04567	0.07207	0.01051
27.06	0.05529	0.08709	0.01182
27.08	0.05288	0.06907	0.01707
27.1	0.04808	0.04505	0.01313
27.12	0.03365	0.07207	0.01313
27.14	0.05048	0.06306	0.01248
27.16	0.04808	0.06306	0.01248
27.18	0.05529	0.06306	0.01182
27.2	0.05048	0.07508	0.01313
27.22	0.03846	0.06006	0.01773
27.24	0.04567	0.08709	0.01773
27.26	0.04808	0.09309	0.01379
27.28	0.04327	0.05405	0.01641
27.3	0.05769	0.06306	0.01641
27.32	0.05529	0.06607	0.01182
27.34	0.08654	0.07508	0.01641
27.36	0.04327	0.06907	0.01838
27.38	0.0649	0.06607	0.01248
27.4	0.07212	0.07808	0.0151
27.42	0.03606	0.07508	0.02101
27.44	0.0649	0.07808	0.01051
27.46	0.06731	0.08408	0.02298
27.48	0.0625	0.08709	0.02101
27.5	0.06971	0.06907	0.01904
27.52	0.07933	0.08709	0.01182
27.54	0.1226	0.12913	0.01116
27.56	0.09375	0.08408	0.0197
27.58	0.08413	0.11111	0.0197
27.6	0.13942	0.07808	0.02101
27.62	0.11538	0.10811	0.02955
27.64	0.1274	0.12312	0.02626
27.66	0.11298	0.11111	0.04334
27.68	0.11298	0.13514	0.03743
27.7	0.15625	0.16817	0.03808
27.72	0.13702	0.1982	0.04596
27.74	0.13462	0.17117	0.0696
27.76	0.16346	0.23724	0.08733
27.78	0.17308	0.24324	0.08076
27.8	0.16587	0.29429	0.1149
27.82	0.24279	0.38138	0.16021
27.84	0.21394	0.42943	0.1937
27.86	0.28125	0.60661	0.26855
27.88	0.39183	0.63964	0.33684
27.9	0.45192	0.85285	0.49836
27.92	0.60096	0.91291	0.61589
27.94	0.71635	0.94895	0.76822
27.96	0.95433	0.81081	0.93631
27.98	1	0.75976	1
28	0.9351	0.6036	0.9501
28.02	0.98317	0.45045	0.84964
28.04	0.84856	0.2973	0.67433
28.06	0.73558	0.26727	0.59094
28.08	0.61779	0.18619	0.4176
28.1	0.52163	0.16216	0.29875
28.12	0.42788	0.11712	0.239
28.14	0.30529	0.12613	0.16743
28.16	0.30769	0.13814	0.12541
28.18	0.25962	0.17417	0.12607
28.2	0.20433	0.18318	0.08995
28.22	0.22837	0.11411	0.08995
28.24	0.24279	0.18318	0.07026
28.26	0.25962	0.1952	0.07157
28.28	0.3149	0.19219	0.05712
28.3	0.3149	0.22523	0.05253
28.32	0.29567	0.30631	0.05187
28.34	0.39904	0.33934	0.03611
28.36	0.35337	0.42643	0.03414
28.38	0.49279	0.4985	0.04399
28.4	0.53846	0.56156	0.0302
28.42	0.52644	0.69069	0.02626
28.44	0.61779	0.6967	0.03283
28.46	0.625	0.78679	0.02889
28.48	0.63462	0.99099	0.02955
28.5	0.65385	1	0.02429
28.52	0.58413	0.97297	0.02167
28.54	0.52163	0.997	0.02955
28.56	0.54087	0.95195	0.02232
28.58	0.51202	0.81682	0.02626
28.6	0.4976	0.63664	0.02429
28.62	0.44231	0.54354	0.02167
28.64	0.38221	0.4985	0.02101
28.66	0.34615	0.36036	0.02167
28.68	0.2476	0.32733	0.02298
28.7	0.27885	0.32132	0.02626
28.72	0.28125	0.25526	0.02298
28.74	0.21875	0.2973	0.02955
28.76	0.1875	0.3033	0.02495
28.78	0.20913	0.26126	0.02298
28.8	0.23077	0.32432	0.02889
28.82	0.13702	0.32733	0.02495
28.84	0.125	0.32132	0.02561
28.86	0.14183	0.24925	0.02364
28.88	0.1274	0.24324	0.01379
28.9	0.13462	0.17417	0.01773
28.92	0.11538	0.15616	0.02495
28.94	0.09856	0.13514	0.01576
28.96	0.09856	0.11411	0.01773
28.98	0.06971	0.09309	0.01576
29	0.06971	0.07808	0.01707
29.02	0.07452	0.0991	0.01313
29.04	0.04567	0.07508	0.01904
29.06	0.03125	0.07808	0.01182
29.08	0.0649	0.07808	0.01051
29.1	0.05529	0.06306	0.01379
29.12	0.0601	0.07508	0.01051
29.14	0.05288	0.06907	0.01707
29.16	0.0649	0.1021	0.0151
29.18	0.03606	0.05405	0.01641
29.2	0.05048	0.09309	0.01051
29.22	0.05048	0.06607	0.01445
29.24	0.04808	0.06607	0.01576
29.26	0.03125	0.08108	0.00919
29.28	0.04808	0.07207	0.01707
29.3	0.04327	0.05706	0.01576
29.32	0.04808	0.08408	0.01051
29.34	0.02404	0.05706	0.01248
29.36	0.06971	0.06006	0.00722
29.38	0.05769	0.06907	0.01641
29.4	0.07212	0.08709	0.01051
29.42	0.05769	0.07508	0.0151
29.44	0.0601	0.04204	0.01313
29.46	0.05769	0.04204	0.01313
29.48	0.0601	0.08108	0.01116
29.5	0.07212	0.1021	0.01379
29.52	0.04087	0.06907	0.01116
29.54	0.04567	0.08408	0.01641
29.56	0.03606	0.08709	0.01379
29.58	0.05288	0.06607	0.01379
29.6	0.06971	0.11111	0.01445
29.62	0.06971	0.06907	0.01576
29.64	0.04567	0.08108	0.01773
29.66	0.03365	0.1021	0.01379
29.68	0.03846	0.06607	0.01641
29.7	0.0625	0.1021	0.01313
29.72	0.05288	0.0961	0.01051
29.74	0.05769	0.0961	0.0151
29.76	0.0649	0.08709	0.01248
29.78	0.0625	0.07207	0.01707
29.8	0.0601	0.1021	0.0151
29.82	0.07933	0.07808	0.01838
29.84	0.0601	0.07808	0.01313
29.86	0.05288	0.04204	0.01576
29.88	0.04327	0.06306	0.01248
29.9	0.05769	0.05105	0.01773
29.92	0.04567	0.08408	0.01248
29.94	0.04327	0.06607	0.01313
29.96	0.04327	0.06907	0.0151
29.98	0.04808	0.07508	0.01182
30	0.03365	0.06907	0.01116
30.02	0.05769	0.07808	0.00985
30.04	0.02644	0.08408	0.0151
30.06	0.0649	0.06306	0.01182
30.08	0.05048	0.05706	0.01707
30.1	0.03606	0.05105	0.0151
30.12	0.02644	0.06306	0.01182
30.14	0.02404	0.02102	0.01445
30.16	0.04327	0.04505	0.01116
30.18	0.03606	0.06006	0.01313
30.2	0.04808	0.04505	0.00657
30.22	0.03606	0.07508	0.01051
30.24	0.03365	0.04204	0.01313
30.26	0.04567	0.07207	0.01051
30.28	0.05769	0.07508	0.00985
30.3	0.05769	0.07207	0.01641
30.32	0.03606	0.05706	0.01051
30.34	0.02404	0.07207	0.01248
30.36	0.04808	0.05405	0.00919
30.38	0.02885	0.05706	0.02101
30.4	0.03365	0.06306	0.01379
30.42	0.05288	0.09309	0.00854
30.44	0.04567	0.06006	0.01641
30.46	0.04087	0.08408	0.01313
30.48	0.05529	0.07808	0.01182
30.5	0.05288	0.04505	0.01313
30.52	0.04087	0.08408	0.01116
30.54	0.04808	0.04505	0.01313
30.56	0.04087	0.08408	0.01051
30.58	0.04087	0.07508	0.01313
30.6	0.01683	0.06306	0.01707
30.62	0.0601	0.06306	0.00788
30.64	0.03606	0.0961	0.01182
30.66	0.03125	0.05706	0.01182
30.68	0.0649	0.05706	0.01248
30.7	0.04808	0.05105	0.01182
30.72	0.03125	0.06907	0.01182
30.74	0.07452	0.06607	0.00919
30.76	0.05529	0.07808	0.01773
30.78	0.03125	0.05706	0.01773
30.8	0.06731	0.06607	0.01445
30.82	0.05048	0.05405	0.01576
30.84	0.04808	0.06306	0.02561
30.86	0.04327	0.09009	0.02692
30.88	0.05048	0.10811	0.01707
30.9	0.05769	0.08408	0.02495
30.92	0.0649	0.07808	0.01773
30.94	0.04567	0.06907	0.02823
30.96	0.05048	0.0991	0.02561
30.98	0.04567	0.08709	0.0197
31	0.0649	0.09309	0.02692
31.02	0.05048	0.06607	0.02429
31.04	0.06731	0.07207	0.03217
31.06	0.05048	0.08709	0.03349
31.08	0.07933	0.08408	0.02232
31.1	0.05288	0.04505	0.03677
31.12	0.04567	0.09309	0.03677
31.14	0.0649	0.09009	0.04005
31.16	0.07452	0.11111	0.03677
31.18	0.07933	0.08408	0.03086
31.2	0.08413	0.14114	0.04334
31.22	0.04808	0.15015	0.04531
31.24	0.12019	0.21622	0.05515
31.26	0.1274	0.15616	0.06106
31.28	0.13702	0.22523	0.06041
31.3	0.15865	0.28829	0.09192
31.32	0.17788	0.34835	0.12213
31.34	0.22356	0.31532	0.11556
31.36	0.26923	0.3003	0.13066
31.38	0.29087	0.23724	0.15627
31.4	0.27404	0.18318	0.16678
31.42	0.3125	0.1982	0.13789
31.44	0.27163	0.14414	0.15102
31.46	0.24038	0.15916	0.11884
31.48	0.21154	0.14114	0.11293
31.5	0.15625	0.11411	0.07682
31.52	0.14663	0.07808	0.07026
31.54	0.12981	0.06006	0.06303
31.56	0.10096	0.05105	0.04202
31.58	0.10337	0.06607	0.04005
31.6	0.08894	0.06907	0.03349
31.62	0.07692	0.07508	0.03086
31.64	0.08413	0.06907	0.02955
31.66	0.09375	0.0991	0.02035
31.68	0.07933	0.08108	0.01838
31.7	0.10577	0.10511	0.01116
31.72	0.10817	0.11111	0.01313
31.74	0.10817	0.06907	0.02495
31.76	0.11779	0.07808	0.00919
31.78	0.10577	0.07207	0.01445
31.8	0.16587	0.11111	0.01773
31.82	0.14663	0.13213	0.01641
31.84	0.15625	0.17417	0.01313
31.86	0.1875	0.15616	0.01182
31.88	0.19712	0.21321	0.01248
31.9	0.18269	0.24024	0.00722
31.92	0.21635	0.2042	0.01313
31.94	0.27404	0.27327	0.01051
31.96	0.19231	0.26727	0.01248
31.98	0.21154	0.24324	0.0151
32	0.23558	0.2012	0.01051
32.02	0.19952	0.16817	0.01576
32.04	0.19712	0.26426	0.00985
32.06	0.17067	0.2012	0.01641
32.08	0.16346	0.18919	0.01182
32.1	0.16346	0.16216	0.01116
32.12	0.125	0.14414	0.00854
32.14	0.10577	0.11712	0.01248
32.16	0.12019	0.10811	0.01707
32.18	0.11538	0.13814	0.0151
32.2	0.09615	0.14715	0.01051
32.22	0.10096	0.13814	0.00919
32.24	0.07933	0.12913	0.00854
32.26	0.09375	0.12613	0.00788
32.28	0.0601	0.0961	0.01182
32.3	0.07692	0.10811	0.00919
32.32	0.05529	0.11111	0.01116
32.34	0.05769	0.08108	0.00985
32.36	0.04087	0.06607	0.00722
32.38	0.05048	0.04805	0.00657
32.4	0.0625	0.06006	0.01051
32.42	0.03846	0.03904	0.01116
32.44	0.05288	0.07207	0.00788
32.46	0.02644	0.05105	0.01116
32.48	0.05048	0.06306	0.01116
32.5	0.04808	0.05706	0.01182
32.52	0.05288	0.03604	0.01445
32.54	0.02404	0.05706	0.00919
32.56	0.02644	0.05105	0.01313
32.58	0.03125	0.06907	0.0151
32.6	0.03606	0.05405	0.00788
32.62	0.03846	0.05105	0.01445
32.64	0.04808	0.05405	0.00854
32.66	0.04327	0.06306	0.00919
32.68	0.04808	0.04505	0.00854
32.7	0.0601	0.07508	0.01116
32.72	0.04808	0.07207	0.00985
32.74	0.02644	0.02703	0.00525
32.76	0.05529	0.06006	0.00854
32.78	0.04808	0.07808	0.01051
32.8	0.04808	0.06607	0.00657
32.82	0.03606	0.07508	0.01248
32.84	0.05288	0.02703	0.00657
32.86	0.04808	0.07508	0.00919
32.88	0.03125	0.05105	0.01248
32.9	0.04808	0.03604	0.00854
32.92	0.05048	0.05105	0.00985
32.94	0.01923	0.05105	0.00657
32.96	0.04808	0.06006	0.00854
32.98	0.05288	0.06006	0.00525
33	0.03125	0.06907	0.00591
33.02	0.02885	0.04805	0.01051
33.04	0.03365	0.05405	0.00854
33.06	0.05288	0.04505	0.01051
33.08	0.04567	0.04505	0.00657
33.1	0.03606	0.06006	0.0046
33.12	0.0601	0.05405	0.00919
33.14	0.03125	0.04505	0.00722
33.16	0.02885	0.05105	0.01116
33.18	0.02644	0.05405	0.00394
33.2	0.04087	0.04505	0.00657
33.22	0.03846	0.04505	0.00722
33.24	0.04087	0.02703	0.00722
33.26	0.04327	0.05706	0.00854
33.28	0.03365	0.04204	0.0046
33.3	0.04808	0.03604	0.00985
33.32	0.05048	0.04204	0.01248
33.34	0.03606	0.04805	0.00657
33.36	0.04808	0.05405	0.00328
33.38	0.02163	0.03003	0.00591
33.4	0.02885	0.04505	0.00591
33.42	0.03606	0.04805	0.00657
33.44	0.02644	0.04204	0.00591
33.46	0.03365	0.06607	0.01116
33.48	0.01442	0.05706	0.00854
33.5	0.03365	0.04204	0.00722
33.52	0.02404	0.03604	0.00854
33.54	0.02644	0.03303	0.0046
33.56	0.02404	0.05405	0.00722
33.58	0.01683	0.03904	0.00591
33.6	0.02885	0.03003	0.00854
33.62	0.01923	0.05105	0.0046
33.64	0.02885	0.05105	0.00657
33.66	0.01923	0.03604	0.00525
33.68	0.03606	0.05105	0.00591
33.7	0.04808	0.07207	0.00591
33.72	0.03846	0.05706	0.00328
33.74	0.02885	0.04805	0.00854
33.76	0.02163	0.03303	0.00657
33.78	0.03125	0.03003	0.00525
33.8	0.04087	0.04805	0.01182
33.82	0.04087	0.04505	0.00657
33.84	0.02644	0.02402	0.00525
33.86	0.01923	0.03303	0.00591
33.88	0.02404	0.07207	0.00591
33.9	0.03846	0.02402	0.00591
33.92	0.01683	0.05105	0.0046
33.94	0.02404	0.04204	0.00854
33.96	0.02163	0.05405	0.00657
33.98	0.04327	0.05405	0.00657
34	0.03125	0.06607	0.00854
34.02	0.01923	0.04805	0.00657
34.04	0.03125	0.05706	0.00788
34.06	0.02885	0.03003	0.01313
34.08	0.02885	0.05706	0.00854
34.1	0.02644	0.07508	0.00919
34.12	0.04327	0.05105	0.00919
34.14	0.03606	0.03904	0.00722
34.16	0.04087	0.04505	0.01051
34.18	0.04808	0.04505	0.00854
34.2	0.04327	0.02102	0.01641
34.22	0.04087	0.04805	0.00919
34.24	0.02644	0.03604	0.01445
34.26	0.04327	0.03604	0.00854
34.28	0.03846	0.03003	0.01248
34.3	0.03846	0.07207	0.00657
34.32	0.03846	0.02703	0.00919
34.34	0.0625	0.06907	0.00788
34.36	0.05048	0.03604	0.0046
34.38	0.05288	0.04805	0.01576
34.4	0.04327	0.06607	0.00657
34.42	0.05529	0.04204	0.01248
34.44	0.03125	0.08408	0.01248
34.46	0.02885	0.05405	0.00657
34.48	0.0625	0.07207	0.00722
34.5	0.0649	0.04805	0.01116
34.52	0.0625	0.05706	0.00919
34.54	0.05529	0.08408	0.00722
34.56	0.04087	0.05706	0.00854
34.58	0.0649	0.05405	0.00657
34.6	0.03606	0.04505	0.00591
34.62	0.03125	0.04505	0.00919
34.64	0.02404	0.02703	0.01051
34.66	0.04327	0.03303	0.00328
34.68	0.01683	0.05405	0.00394
34.7	0.03846	0.03003	0.00854
34.72	0.03365	0.04505	0.00788
34.74	0.04327	0.03604	0.00854
34.76	0.02644	0.03604	0.00263
34.78	0.01202	0.04505	0.00525
34.8	0.03606	0.04505	0.00591
34.82	0.01683	0.01201	0.00394
34.84	0.04327	0.02102	0.00722
34.86	0.02404	0.02703	0.00591
34.88	0.02404	0.06006	0.00657
34.9	0.01442	0.04805	0.00525
34.92	0.02404	0.04505	0.00263
34.94	0.02644	0.05405	0.00788
34.96	0.03125	0.03904	0.00788
34.98	0.02644	0.03604	0.00788
35	0.02404	0.03904	0.00591
35.02	0.02644	0.03303	0.00657
35.04	0.01683	0.03303	0.00328
35.06	0.02644	0.03904	0.00394
35.08	0.01442	0.02703	0.00263
35.1	0.03125	0.04204	0.00591
35.12	0.03125	0.03003	0.00263
35.14	0.03365	0.03003	0.0046
35.16	0.02404	0.03003	0.00657
35.18	0.02163	0.02703	0.000656599
35.2	0.03846	0.03303	0.00722
35.22	0.01923	0.04805	0.00722
35.24	0.00721	0.03604	0.00525
35.26	0.02163	0.04204	0.00591
35.28	0.03846	0.04204	0.00985
35.3	0.02885	0.03604	0.00788
35.32	0.01923	0.03003	0.00328
35.34	0.01683	0.02703	0.00722
35.36	0.02163	0.03904	0.01051
35.38	0.03846	0.03003	0.00328
35.4	0.02404	0.03904	0.00657
35.42	0.03125	0.01502	0.00197
35.44	0.02163	0.03604	0.00328
35.46	0.02163	0.02703	0.00788
35.48	0.02644	0.03303	0.00722
35.5	0.01923	0.02402	0.00525
35.52	0.01202	0.04505	0.00919
35.54	0.03125	0.02703	0.00788
35.56	0.02404	0.04204	0.01051
35.58	0.01683	0.04805	0.00722
35.6	0.01202	0.04805	0.00328
35.62	0.01683	0.06907	0.00394
35.64	0.04327	0.05405	0.00788
35.66	0.01923	0.07207	0.00657
35.68	0.01202	0.06306	0.00328
35.7	0.01442	0.03303	0.00525
35.72	0.01923	0.04505	0.00919
35.74	0.03606	0.03303	0.00328
35.76	0.01683	0.03003	0.00854
35.78	0.03365	0.04505	0.00328
35.8	0.03125	0.04505	0.00328
35.82	0.02404	0.02703	0.00657
35.84	0.01442	0.04805	0.00657
35.86	0.02644	0.03904	0.00591
35.88	0.02404	0.03604	0.000656599
35.9	0.02404	0.04805	0.00197
35.92	0.02404	0.03604	0.00788
35.94	0.01923	0.01802	0.00197
35.96	0.03846	0.00901	0.00263
35.98	0.03365	0.03604	0.00657
36	0.01442	0.05105	0.00854
36.02	0.03365	0.05405	0.00722
36.04	0.02404	0.03904	0.00525
36.06	0.01442	0.03003	0.00788
36.08	0.02885	0.02703	0.00722
36.1	0.02885	0.03003	0.01051
36.12	0.03606	0.06006	0.00657
36.14	0.01442	0.05105	0.00788
36.16	0.04567	0.01201	0.00722
36.18	0.03125	0.02102	0.01379
36.2	0.02404	0.05405	0.00525
36.22	0.02885	0.04505	0.0046
36.24	0.01683	0.03904	0.0046
36.26	0.01923	0.01201	0.00591
36.28	0.03365	0.03003	0.0046
36.3	0.03365	0.03303	0.00525
36.32	0.02885	0.03904	0.00788
36.34	0.03606	0.04204	0.00328
36.36	0.01683	0.03904	0.00657
36.38	0.03125	0.03604	0.00328
36.4	0.02644	0.03003	0.00657
36.42	0.02885	0.01502	0.01116
36.44	0.04087	0.03303	0.00525
36.46	0.03606	0.04204	0.00328
36.48	0.03606	0.03003	0.00788
36.5	0.03606	0.03604	0.01116
36.52	0.04327	0.03604	0.00591
36.54	0.04087	0.03904	0.00657
36.56	0.04087	0.05706	0.01904
36.58	0.04567	0.05706	0.00657
36.6	0.04327	0.05105	0.0046
36.62	0.02404	0.04805	0.01051
36.64	0.03125	0.05105	0.00722
36.66	0.04567	0.06006	0.00919
36.68	0.02163	0.05405	0.01051
36.7	0.03606	0.06607	0.00525
36.72	0.02644	0.04805	0.00591
36.74	0.03846	0.04805	0.0046
36.76	0.04327	0.04505	0.00722
36.78	0.03846	0.05706	0.00591
36.8	0.00962	0.06907	0.00722
36.82	0.04327	0.06006	0.0046
36.84	0.02644	0.06006	0.00525
36.86	0.02644	0.04505	0.00657
36.88	0.03846	0.04204	0.000656599
36.9	0.01442	0.04805	0.0046
36.92	0.03125	0.04505	0.00722
36.94	0.02404	0.02703	0.00394
36.96	0.02644	0.04805	0.00328
36.98	0.03365	0.03904	0.0046
37	0.03125	0.04204	0.00263
37.02	0.01923	0.03303	0.00591
37.04	0.02163	0.02102	0.00394
37.06	0.01683	0.05405	0.01051
37.08	0.02163	0.03904	0.00263
37.1	0.03606	0.04204	0.00591
37.12	0.03606	0.04505	0.00657
37.14	0.02885	0.03303	0.00197
37.16	0.02404	0.02102	0.00263
37.18	0.02163	0.03003	0.00591
37.2	0.02885	0.03003	0.00394
37.22	0.03125	0.05105	0.00394
37.24	0.03846	0.04204	0.00722
37.26	0.02885	0.03604	0.00394
37.28	0.01202	0.03303	0.0046
37.3	0.01202	0.04505	0.0046
37.32	0.02404	0.01502	0.00657
37.34	0.03365	0.04505	0.00788
37.36	0.01923	0.02402	0.00197
37.38	0.01683	0.03904	0.00263
37.4	0.02644	0.05405	0.00657
37.42	0.04567	0.04505	0.0046
37.44	0.02644	0.00901	0.00394
37.46	0.02885	0.03904	0.00657
37.48	0.01683	0.03003	0.00919
37.5	0.03365	0.04805	0.00657
37.52	0.01923	0.03303	0.00657
37.54	0.03365	0.02102	0.00591
37.56	0.02885	0.03003	0.00722
37.58	0.02885	0.03604	0.00394
37.6	0.01683	0.02102	0.00591
37.62	0.03606	0.03904	0.00591
37.64	0.03125	0.02402	0.00525
37.66	0.02644	0.02703	0.00591
37.68	0.01442	0.05105	0.01182
37.7	0.01923	0.03003	0.00525
37.72	0.02163	0.03604	0.00788
37.74	0.02404	0.04505	0.00328
37.76	0.01202	0.03604	0.00657
37.78	0.02404	0.03303	0.00591
37.8	0.02644	0.04204	0.00788
37.82	0.01923	0.04505	0.00788
37.84	0.03606	0.05405	0.0046
37.86	0.03125	0.02402	0.0046
37.88	0.03846	0.03303	0.0046
37.9	0.03125	0.02402	0.00525
37.92	0.03846	0.03604	0.00657
37.94	0.02163	0.06306	0.00854
37.96	0.03125	0.02402	0.0046
37.98	0.02885	0.02402	0.0046
38	0.04808	0.03604	0.00591
38.02	0.02163	0.03303	0.0046
38.04	0.02163	0.02402	0.00131
38.06	0.00962	0.02402	0.00591
38.08	0.01683	0.04805	0.00919
38.1	0.02404	0.05405	0.00328
38.12	0.03846	0.05706	0.00525
38.14	0.03365	0.03904	0.00328
38.16	0.02404	0.02703	0.00657
38.18	0.01923	0.02703	0.00788
38.2	0.03125	0.02703	0.00263
38.22	0.03606	0.04204	0.00591
38.24	0.02644	0.03604	0.00854
38.26	0.03365	0.03003	0.00657
38.28	0.01202	0.03003	0.00722
38.3	0.02885	0.03303	0.00919
38.32	0.01442	0.05405	0.00394
38.34	0.01442	0.03303	0.0046
38.36	0.02644	0.05405	0.01116
38.38	0.01923	0.01802	0.01116
38.4	0.03365	0.03303	0.00985
38.42	0.02644	0.01802	0.00657
38.44	0.03606	0.04204	0.0046
38.46	0.01923	0.05105	0.00131
38.48	0.02644	0.03303	0.00591
38.5	0.02644	0.01502	0.00722
38.52	0.03125	0.02402	0.00854
38.54	0.00721	0.02703	0.00591
38.56	0.02163	0.03303	0.00657
38.58	0.02885	0.03604	0.0046
38.6	0.02404	0.03604	0.00394
38.62	0.02163	0.03604	0.00591
38.64	0.03365	0.04204	0.00394
38.66	0.01202	0.02703	0.00525
38.68	0.02644	0.02402	0.00525
38.7	0.02163	0.01502	0.00591
38.72	0.03846	0.05105	0.00854
38.74	0.02644	0.02703	0.00525
38.76	0.02163	0.03604	0.00722
38.78	0.02644	0.03303	0.00919
38.8	0.01923	0.02102	0.00854
38.82	0.02404	0.03303	0.00919
38.84	0.02404	0.03604	0.00985
38.86	0.01442	0.03003	0.00591
38.88	0.02644	0.00601	0.00854
38.9	0.01923	0.03604	0.00919
38.92	0.03125	0.03604	0.00722
38.94	0.02885	0.03303	0.00525
38.96	0.02644	0.03904	0.00854
38.98	0.01683	0.04505	0.01116
39	0.02163	0.05105	0.00854
39.02	0.01923	0.01802	0.00591
39.04	0.02885	0.03904	0.00657
39.06	0.02644	0.04505	0.00919
39.08	0.02163	0.04204	0.01051
39.1	0.02163	0.03003	0.00722
39.12	0.03846	0.02102	0.01379
39.14	0.03365	0.03003	0.01116
39.16	0.02163	0.03303	0.01313
39.18	0.02163	0.04805	0.01051
39.2	0.03365	0.04505	0.01051
39.22	0.03846	0.03904	0.01182
39.24	0.03365	0.03604	0.00854
39.26	0.03125	0.04505	0.01182
39.28	0.03606	0.00901	0.00722
39.3	0.03125	0.02703	0.01116
39.32	0.01923	0.04805	0.01116
39.34	0.02404	0.03604	0.00788
39.36	0.02644	0.04505	0.00919
39.38	0.02404	0.02703	0.01182
39.4	0.03365	0.04805	0.00854
39.42	0.03125	0.03604	0.01379
39.44	0.03846	0.02703	0.00788
39.46	0.04087	0.04505	0.01248
39.48	0.04567	0.03904	0.00525
39.5	0.01923	0.02703	0.01313
39.52	0.03606	0.03303	0.00394
39.54	0.03125	0.02402	0.00854
39.56	0.03846	0.05706	0.01116
39.58	0.03606	0.05405	0.01313
39.6	0.02404	0.04805	0.01051
39.62	0.03606	0.05405	0.00525
39.64	0.03125	0.04505	0.01051
39.66	0.04087	0.03604	0.0046
39.68	0.03365	0.04805	0.00985
39.7	0.03125	0.04805	0.00722
39.72	0.05288	0.02102	0.00394
39.74	0.04087	0.03904	0.01051
39.76	0.03846	0.06006	0.00985
39.78	0.05048	0.06907	0.01248
39.8	0.03846	0.06607	0.01313
39.82	0.02644	0.04505	0.01313
39.84	0.03365	0.07508	0.01116
39.86	0.0601	0.05105	0.01248
39.88	0.04567	0.05706	0.01576
39.9	0.05048	0.06306	0.01838
39.92	0.05288	0.0961	0.01116
39.94	0.07933	0.13213	0.02561
39.96	0.08894	0.12312	0.02692
39.98	0.09135	0.14715	0.02298
40	0.08654	0.15616	0.04005
