# Supplementary material for: Spray-coated perovskite hemispherical photodetector featuring narrow-band and wide-angle imaging
Source: Nat Commun. 2022 Oct 15;13:6106. doi: 10.1038/s41467-022-33934-1 (PMC9569351; doi:10.1038/s41467-022-33934-1)
Supplement: Supplementary file 2 — Source Data [file 41467_2022_33934_MOESM2_ESM.zip › Fig 2d.xlsx]

## Sheet: Sheet1
5	0.03699	0.0035	0.01433
5.03333	0.03644	0.00349	0.01368
5.06667	0.03694	0.00348	0.01435
5.1	0.03414	0.0037	0.01426
5.13333	0.03638	0.00368	0.01383
5.16667	0.03596	0.0038	0.0137
5.2	0.03387	0.0036	0.01427
5.23333	0.03466	0.00396	0.01405
5.26667	0.03703	0.00378	0.01417
5.3	0.03716	0.00375	0.01368
5.33333	0.03788	0.00359	0.01445
5.36667	0.03589	0.00377	0.01438
5.4	0.04065	0.00368	0.01455
5.43333	0.04167	0.00381	0.014
5.46667	0.04345	0.00368	0.01467
5.5	0.04313	0.0039	0.01466
5.53333	0.05125	0.00386	0.01421
5.56667	0.05295	0.00392	0.0147
5.6	0.05393	0.00357	0.01546
5.63333	0.06328	0.00375	0.01525
5.66667	0.08615	0.00377	0.01565
5.7	0.09623	0.00378	0.01495
5.73333	0.11076	0.00392	0.01573
5.76667	0.10987	0.00414	0.0156
5.8	0.16889	0.00411	0.01593
5.83333	0.20278	0.00419	0.0152
5.86667	0.2285	0.00403	0.01607
5.9	0.22937	0.00439	0.01601
5.93333	0.29522	0.0046	0.01577
5.96667	0.31874	0.00527	0.01706
6	0.34014	0.0058	0.01911
6.03333	0.40291	0.00836	0.01898
6.06667	0.45422	0.01123	0.02001
6.1	0.47123	0.0139	0.01913
6.13333	0.48122	0.01935	0.02781
6.16667	0.48352	0.02719	0.03327
6.2	0.4891	0.03336	0.04668
6.23333	0.49093	0.04165	0.0489
6.26667	0.49243	0.04614	0.08697
6.3	0.49231	0.06824	0.10773
6.33333	0.50466	0.08974	0.1378
6.36667	0.50881	0.13134	0.17016
6.4	0.51204	0.18279	0.24296
6.43333	0.62935	0.23202	0.25743
6.46667	0.63296	0.22718	0.2854
6.5	0.6336	0.24576	0.27863
6.53333	0.63389	0.29694	0.33887
6.56667	0.63376	0.33475	0.34315
6.6	0.64041	0.35775	0.37202
6.63333	0.64118	0.39173	0.35685
6.66667	0.64143	0.41527	0.39336
6.7	0.64079	0.48319	0.3943
6.73333	0.65595	0.50304	0.39098
6.76667	0.65842	0.53473	0.41556
6.8	0.65821	0.5246	0.44805
6.83333	0.77926	0.55956	0.44868
6.86667	0.79552	0.56936	0.45814
6.9	0.79719	0.58174	0.4363
6.93333	0.79753	0.88244	0.50949
6.96667	0.7961	0.88869	0.53252
7	0.86276	0.88835	0.58548
7.03333	0.87215	0.88976	0.58279
7.06667	0.88251	0.88639	0.6517
7.1	0.88229	0.89135	0.66135
7.13333	0.91258	0.89133	0.68363
7.16667	0.91839	0.89235	0.70609
7.2	0.9234	0.8906	0.74283
7.23333	0.99248	0.9034	0.74704
7.26667	0.99545	0.90424	0.76111
7.3	0.9959	0.89958	0.76143
7.33333	0.99622	0.93103	0.78625
7.36667	0.99631	0.9337	0.79256
7.4	0.99866	0.93312	0.803
7.43333	0.99906	0.93379	0.79677
7.46667	0.99918	0.93106	0.80752
7.5	0.99914	0.94175	0.80976
7.53333	0.99972	0.94005	0.81544
7.56667	0.9998	0.94336	0.82445
7.6	0.99979	0.93409	0.82955
7.63333	0.99993	0.93686	0.82959
7.66667	1	0.93608	0.83194
7.7	1	0.93509	0.82719
7.73333	1	0.95377	0.85342
7.76667	1	0.96006	0.88135
7.8	1	0.95862	0.92367
7.83333	1	0.96072	0.92782
7.86667	1	0.95446	0.92922
7.9	1	0.95972	0.93089
7.93333	1	0.95938	0.93193
7.96667	1	0.96098	0.99613
8	1	0.95574	0.99678
8.03333	0.99997	0.9597	0.99681
8.06667	0.99999	0.95957	0.9968
8.1	0.99999	0.95757	0.9968
8.13333	0.99999	0.97647	0.99973
8.16667	0.99999	0.98256	0.99974
8.2	0.99999	0.98142	0.99974
8.23333	0.99999	0.9841	0.99973
8.26667	0.99999	0.97697	0.99974
8.3	0.99999	0.98297	0.99974
8.33333	0.99999	0.9819	0.99974
8.36667	0.99999	0.98451	0.99996
8.4	0.99999	0.97745	0.99999
8.43333	0.99994	0.98073	0.99999
8.46667	0.99998	0.98057	0.99999
8.5	0.99998	0.97813	0.99998
8.53333	0.99998	0.98114	0.99999
8.56667	0.99998	0.9832	0.99999
8.6	0.99998	0.98257	0.99999
8.63333	0.99998	0.98292	0.99999
8.66667	0.99999	0.98034	1
8.7	0.99998	0.98218	1
8.73333	0.99999	0.98197	0.99999
8.76667	0.99999	0.98238	1
8.8	0.99998	0.98036	1
8.83333	0.99988	0.98539	1
8.86667	0.99994	0.9848	1
8.9	0.99995	0.98032	1
8.93333	0.99995	0.98283	1
8.96667	0.99993	0.98627	1
9	0.99996	0.98537	1
