# Supplementary material for: Spray-coated perovskite hemispherical photodetector featuring narrow-band and wide-angle imaging
Source: Nat Commun. 2022 Oct 15;13:6106. doi: 10.1038/s41467-022-33934-1 (PMC9569351; doi:10.1038/s41467-022-33934-1)
Supplement: Supplementary file 2 — Source Data [file 41467_2022_33934_MOESM2_ESM.zip › Fig 3b.xlsx]

## Sheet: Sheet1
0.97656	0.158	0.2
1.95313	0.73	1
2.92969	1	0.987
3.90625	0.838	0.56
4.88281	0.725	0.418
5.85938	0.653	0.344
6.83594	0.609	0.296
7.8125	0.554	0.233
8.78906	0.51	0.206
9.76563	0.497	0.21
10.7422	0.47	0.158
11.7188	0.395	0.167
12.6953	0.399	0.136
13.6719	0.405	0.118
14.6484	0.349	0.121
15.625	0.345	0.112
16.6016	0.319	0.086
17.5781	0.291	0.098
18.5547	0.315	0.086
19.5312	0.251	0.09
20.5078	0.276	0.092
21.4844	0.26	0.075
22.4609	0.259	0.074
23.4375	0.208	0.07
24.4141	0.222	0.053
25.3906	0.204	0.058
26.3672	0.211	0.058
27.3438	0.212	0.058
28.3203	0.196	0.046
29.2969	0.185	0.052
30.2734	0.19	0.055
31.25	0.16	0.044
32.2266	0.178	0.037
33.2031	0.163	0.043
34.1797	0.159	0.033
35.1562	0.162	0.04
36.1328	0.143	0.041
37.1094	0.154	0.03
38.0859	0.141	0.037
39.0625	0.148	0.028
40.0391	0.144	0.034
41.0156	0.16	0.033
41.9922	0.131	0.029
42.9688	0.135	0.026
43.9453	0.139	0.034
44.9219	0.135	0.021
45.8984	0.1	0.034
46.875	0.112	0.032
47.8516	0.124	0.031
48.8281	0.119	0.045
49.8047	0.11	0.025
50.7812	0.101	0.032
51.7578	0.102	0.017
52.7344	0.101	0.031
53.7109	0.098	0.024
54.6875	0.093	0.024
55.6641	0.094	0.021
56.6406	0.086	0.021
57.6172	0.077	0.027
58.5938	0.089	0.015
59.5703	0.093	0.019
60.5469	0.103	0.015
61.5234	0.102	0.019
62.5	0.088	0.029
63.4766	0.079	0.03
64.4531	0.088	0.023
65.4297	0.082	0.015
66.4062	0.095	0.016
67.3828	0.071	0.021
68.3594	0.086	0.011
69.3359	0.075	0.019
70.3125	0.065	0.019
71.2891	0.059	0.019
72.2656	0.081	0.017
73.2422	0.076	0.014
74.2188	0.078	0.013
75.1953	0.052	0.019
76.1719	0.078	0.017
77.1484	0.064	0.013
78.125	0.06	0.015
79.1016	0.069	0.018
80.0781	0.061	0.016
81.0547	0.06	0.014
82.0312	0.066	0.019
83.0078	0.072	0.01
83.9844	0.058	0.016
84.9609	0.068	0.006
85.9375	0.063	0.016
86.9141	0.065	0.013
87.8906	0.053	0.019
88.8672	0.065	0.01
89.8438	0.056	0.015
90.8203	0.055	0.009
91.7969	0.055	0.007
92.7734	0.062	0.021
93.75	0.058	0.013
94.7266	0.059	0.015
95.7031	0.061	0.005
96.6797	0.05	0.009
97.6562	0.067	0.009
98.6328	0.037	0.01
99.6094	0.042	0.017
100.586	0.055	0.013
101.562	0.046	0.008
102.539	0.045	0.014
103.516	0.051	0.015
104.492	0.055	0.015
105.469	0.056	0.013
106.445	0.052	0.013
107.422	0.055	0.009
108.398	0.042	0.016
109.375	0.042	0.009
110.352	0.037	0.008
111.328	0.045	0.01
112.305	0.053	0.01
113.281	0.056	0.008
114.258	0.031	0.007
115.234	0.039	0.01
116.211	0.048	0.008
117.188	0.041	0.006
118.164	0.025	0.007
119.141	0.039	0.008
120.117	0.041	0.008
121.094	0.034	0.007
122.07	0.031	0.005
123.047	0.036	0.007
124.023	0.045	0.005
125	0.045	0.006
125.977	0.026	0.014
126.953	0.032	0.009
127.93	0.034	0.009
128.906	0.028	0.008
129.883	0.037	0.006
130.859	0.026	0.009
131.836	0.022	0.009
132.812	0.035	0.008
133.789	0.029	0.008
134.766	0.032	0.008
135.742	0.038	0.005
136.719	0.023	0.008
137.695	0.035	0.013
138.672	0.027	0.006
139.648	0.028	0.007
140.625	0.039	0.009
141.602	0.025	0.007
142.578	0.028	0.011
143.555	0.03	0.005
144.531	0.041	0.003
145.508	0.023	0.01
146.484	0.033	0.008
147.461	0.026	0.007
148.438	0.043	0.007
149.414	0.03	0.007
150.391	0.02	0.009
151.367	0.029	0.002
152.344	0.03	0.008
153.32	0.031	0.009
154.297	0.021	0.005
155.273	0.025	0.01
156.25	0.022	0.007
157.227	0.02	0.013
158.203	0.032	0.007
159.18	0.03	0.008
160.156	0.031	0.004
161.133	0.019	0.006
162.109	0.016	0.004
163.086	0.028	0.004
164.062	0.029	0.01
165.039	0.025	0.007
166.016	0.02	0.008
166.992	0.02	0.003
167.969	0.026	0.006
168.945	0.032	0.003
169.922	0.022	0.006
170.898	0.02	0.005
171.875	0.024	0.007
172.852	0.023	0.008
173.828	0.031	0.01
174.805	0.027	0.007
175.781	0.027	0.005
176.758	0.019	0.005
177.734	0.015	0.005
178.711	0.028	0.005
179.688	0.027	0.005
180.664	0.018	0.009
181.641	0.016	0.014
182.617	0.018	0.003
183.594	0.024	0.003
184.57	0.02	0.003
185.547	0.011	0.007
186.523	0.011	0.007
187.5	0.019	0.005
188.477	0.021	0.002
189.453	0.025	0.003
190.43	0.012	0.007
191.406	0.024	0.006
192.383	0.023	0.006
193.359	0.025	0.001
194.336	0.01	0.007
195.312	0.012	0.005
196.289	0.016	0.004
197.266	0.019	0.008
198.242	0.021	0.007
199.219	0.016	0.003
200.195	0.02	0.004
201.172	0.025	0.006
202.148	0.02	0.006
203.125	0.018	0.006
204.102	0.017	0.004
205.078	0.012	0.001
206.055	0.026	0.005
207.031	0.014	0.004
208.008	0.023	0.007
208.984	0.016	0.005
209.961	0.019	0.006
210.938	0.02	0.006
211.914	0.017	0.005
212.891	0.014	0.006
213.867	0.021	0.006
214.844	0.014	0.01
215.82	0.02	0
216.797	0.016	0.004
217.773	0.016	0.004
218.75	0.02	0.003
219.727	0.017	0.003
220.703	0.011	0.006
221.68	0.019	0.004
222.656	0.009	0.002
223.633	0.016	0.004
224.609	0.023	0.005
225.586	0.017	0.004
226.562	0.019	0.007
227.539	0.008	0.002
228.516	0.019	0.005
229.492	0.025	0.003
230.469	0.014	0.008
231.445	0.014	0.006
232.422	0.019	0.001
233.398	0.018	0.001
234.375	0.017	0.004
235.352	0.017	0.005
236.328	0.016	0.002
237.305	0.013	0.006
238.281	0.017	0.003
239.258	0.013	0.002
240.234	0.016	0.007
241.211	0.015	0.001
242.188	0.016	0.004
243.164	0.012	0.005
244.141	0.012	0.002
245.117	0.014	0.01
246.094	0.023	0.003
247.07	0.01	0.001
248.047	0.016	0.006
249.023	0.016	0.003
250	0.019	0.005
250.977	0.01	0.004
251.953	0.012	0.003
252.93	0.015	0.006
253.906	0.015	0.005
254.883	0.022	0.003
255.859	0.011	0.004
256.836	0.012	0.006
257.812	0.02	0.003
258.789	0.016	0.006
259.766	0.01	0.002
260.742	0.012	0.001
261.719	0.007	0.004
262.695	0.014	0.004
263.672	0.016	0.002
264.648	0.012	0.003
265.625	0.014	0.002
266.602	0.011	0.004
267.578	0.015	0.004
268.555	0.012	0.006
269.531	0.011	0.005
270.508	0.013	0.004
271.484	0.008	0.002
272.461	0.017	0.004
273.438	0.01	0.001
274.414	0.011	0.003
275.391	0.013	0
276.367	0.013	0.001
277.344	0.001	0.005
278.32	0.015	0.004
279.297	0.012	0.002
280.273	0.008	0.005
281.25	0.009	0.002
282.227	0.012	0.004
283.203	0.01	0.003
284.18	0.011	0.005
285.156	0.008	0.006
286.133	0.009	0.002
287.109	0.018	0.002
288.086	0.007	0.002
289.062	0.012	0.007
290.039	0.009	0.003
291.016	0.011	0.001
291.992	0.014	0.003
292.969	0.013	0.003
293.945	0.012	0.003
294.922	0.008	0.001
295.898	0.008	0.002
296.875	0.006	0.006
297.852	0.007	0.001
298.828	0.009	0
299.805	0.011	0.004
300.781	0.011	0.005
301.758	0.014	0.003
302.734	0.011	0.004
303.711	0.01	0
304.688	0.008	0.006
305.664	0.01	0.007
306.641	0.012	0.003
307.617	0.014	0.001
308.594	0.008	0.006
309.57	0.01	0.001
310.547	0.012	0.004
311.523	0.005	0
312.5	0.004	0.004
313.477	0.009	0.005
314.453	0.009	0.004
315.43	0.011	0.006
316.406	0.014	0.002
317.383	0.012	0.006
318.359	0.009	0.004
319.336	0.005	0.005
320.312	0.006	0.002
321.289	0.01	0.004
322.266	0.01	0.001
323.242	0.008	0.001
324.219	0.012	0.004
325.195	0.01	0.004
326.172	0.009	0.003
327.148	0.011	0.004
328.125	0.004	0.002
329.102	0.01	0.005
330.078	0.008	0.003
331.055	0.012	0.003
332.031	0.012	0.003
333.008	0.014	0.004
333.984	0.007	0.001
334.961	0.012	0.001
335.938	0.008	0.005
336.914	0.011	0.004
337.891	0.003	0.005
338.867	0.007	0.002
339.844	0.011	0
340.82	0.008	0.003
341.797	0.005	0.003
342.773	0.008	0.005
343.75	0.008	0.001
344.727	0.013	0.005
345.703	0.007	0.001
346.68	0.009	0.001
347.656	0.01	0
348.633	0.005	0.004
349.609	0.01	0.001
350.586	0.009	0.001
351.562	0.009	0.004
352.539	0.01	0.004
353.516	0.003	0.004
354.492	0.01	0.001
355.469	0.008	0
356.445	0.005	0.002
357.422	0.006	0.002
358.398	0.011	0.002
359.375	0.013	0.001
360.352	0.005	0.004
361.328	0.004	0.003
362.305	0.005	0.002
363.281	0.007	0.002
364.258	0.016	0.001
365.234	0.008	0
366.211	0.004	0.001
367.188	0.005	0.004
368.164	0.008	0.003
369.141	0.008	0.004
370.117	0.005	0.002
371.094	0.008	0.003
372.07	0.003	0.003
373.047	0.014	0.002
374.023	0.006	0.003
375	0.006	0.002
375.977	0.007	0.005
376.953	0.004	0.001
377.93	0.005	0.003
378.906	0.011	0.004
379.883	0.009	0.005
380.859	0.004	0.003
381.836	0.009	0.001
382.812	0.003	0.004
383.789	0.006	0.002
384.766	0.006	0.004
385.742	0.004	0.003
386.719	0.007	0.003
387.695	0.004	0.002
388.672	0.002	0.003
389.648	0.011	0.006
390.625	0.007	0.002
391.602	0.011	0
392.578	0.008	0.004
393.555	0.008	0.001
394.531	0.006	0.004
395.508	0.011	0.005
396.484	0.003	0.005
397.461	0.011	0
398.438	0.003	0.004
399.414	0.002	0.002
400.391	0.004	0.004
401.367	0.008	0.003
402.344	0.01	0.002
403.32	0.006	0.003
404.297	0.006	0.002
405.273	0.004	0.004
406.25	0.007	0.001
407.227	0.009	0.005
408.203	0.003	0
409.18	0.007	0.003
410.156	0.001	0
411.133	0.01	0.002
412.109	0.002	0
413.086	0.006	0.006
414.062	0.011	0.001
415.039	0.006	0.005
416.016	0.006	0.003
416.992	0.009	0.004
417.969	0.008	0.005
418.945	0.001	0.002
419.922	0.006	0.004
420.898	0.011	0.003
421.875	0.004	0.002
422.852	0.007	0.001
423.828	0.006	0
424.805	0.005	0.005
425.781	0.006	0.007
426.758	0.01	0.001
427.734	0.007	0
428.711	0.005	0.002
429.688	0.008	0.002
430.664	0.004	0.002
431.641	0.009	0.001
432.617	0.01	0.001
433.594	0.004	0.001
434.57	0.002	0.003
435.547	0.008	0
436.523	0.007	0.001
437.5	0.008	0.001
438.477	0.004	0.001
439.453	0.002	0.002
440.43	0.009	0.001
441.406	0.004	0.002
442.383	0.007	0.002
443.359	0.005	0
444.336	0.003	0.005
445.312	0.005	0.003
446.289	0.005	0.002
447.266	0.007	0.003
448.242	0.007	0
449.219	0.006	0
450.195	0.006	0.002
451.172	0.008	0.001
452.148	0.006	0
453.125	0.004	0
454.102	0.005	0.004
455.078	0.004	0.001
456.055	0.008	0.003
457.031	0.004	0.005
458.008	0.004	0.003
458.984	0.011	0.005
459.961	0.005	0.001
460.938	0.003	0.002
461.914	0.004	0.001
462.891	0.006	0.003
463.867	0.006	0.003
464.844	0.006	0.003
465.82	0.01	0.006
466.797	0.003	0.003
467.773	0.006	0
468.75	0.006	0.002
469.727	0.008	0.001
470.703	0.002	0.001
471.68	0.001	0.003
472.656	0.009	0
473.633	0.006	0.003
474.609	0.007	0.002
475.586	0.003	0.001
476.562	0.006	0.001
477.539	0.003	0.003
478.516	0.007	0.002
479.492	0.005	0.003
480.469	0.004	0.002
481.445	0.002	0.001
482.422	0.006	0
483.398	0.008	0.004
484.375	0.006	0.002
485.352	0.004	0.001
486.328	0.004	0
487.305	0.003	0.001
488.281	0.002	0.003
489.258	0.004	0.001
490.234	0.003	0.004
491.211	0.003	0.001
492.188	0.006	0.001
493.164	0.005	0.004
494.141	0.003	0.001
495.117	0.01	0.003
496.094	0.002	0
497.07	0.007	0.001
498.047	0.002	0.002
499.023	0.002	0.002
500	0.006	0.003
500.977	0.003	0.003
501.953	0.005	0.001
502.93	0.004	0.004
503.906	0.003	0.001
504.883	0.004	0.001
505.859	0.003	0.002
506.836	0.003	0.002
507.812	0.004	0.002
508.789	0.007	0.002
509.766	0.004	0.001
510.742	0.004	0
511.719	0.005	0.003
512.695	0.009	0
513.672	0.006	0.002
514.648	0.005	0.001
515.625	0.003	0.002
516.602	0.004	0.001
517.578	0.002	0.002
518.555	0.001	0.001
519.531	0.003	0.002
520.508	0.004	0.004
521.484	0.003	0.001
522.461	0.004	0.002
523.438	0.004	0.002
524.414	0.005	0.001
525.391	0.002	0.001
526.367	0.001	0.002
527.344	0.004	0.001
528.32	0.004	0.001
529.297	0.002	0.001
530.273	0.002	0.002
531.25	0.001	0.002
532.227	0.002	0.002
533.203	0.006	0.002
534.18	0.005	0.003
535.156	0.004	0.004
536.133	0.006	0
537.109	0.005	0
538.086	0.004	0
539.062	0.004	0.002
540.039	0.004	0.002
541.016	0.005	0.004
541.992	0.005	0.002
542.969	0.004	0.001
543.945	0.005	0.001
544.922	0.006	0.001
545.898	0.003	0.002
546.875	0.002	0.001
547.852	0.001	0
548.828	0.006	0.002
549.805	0.002	0.002
550.781	0.005	0.003
551.758	0.001	0.001
552.734	0.005	0.001
553.711	0.007	0.002
554.688	0.005	0.002
555.664	0.01	0
556.641	0.007	0.001
557.617	0.001	0.004
558.594	0.002	0.001
559.57	0.003	0.002
560.547	0.005	0.002
561.523	0.004	0.003
562.5	0.006	0.002
563.477	0.003	0
564.453	0.004	0.001
565.43	0	0.001
566.406	0.004	0.001
567.383	0.004	0.003
568.359	0.004	0
569.336	0.003	0.001
570.312	0.005	0.001
571.289	0.004	0.002
572.266	0.001	0.001
573.242	0.003	0.002
574.219	0.007	0.002
575.195	0.002	0.003
576.172	0.004	0.005
577.148	0.001	0.001
578.125	0.008	0.001
579.102	0.006	0.002
580.078	0.004	0.002
581.055	0.005	0.002
582.031	0.003	0
583.008	0.002	0.001
583.984	0.003	0.005
584.961	0.002	0
585.938	0.001	0
586.914	0.003	0
587.891	0.011	0.002
588.867	0.002	0.001
589.844	0.007	0
590.82	0.001	0
591.797	0.003	0
592.773	0.004	0
593.75	0.003	0
594.727	0.007	0.001
595.703	0.004	0
596.68	0.003	0.001
597.656	0.004	0.001
598.633	0.005	0.004
599.609	0	0.002
600.586	0.002	0.001
601.562	0.004	0.002
602.539	0.002	0.003
603.516	0.003	0.001
604.492	0.004	0
605.469	0.003	0.002
606.445	0.002	0.003
607.422	0.005	0
608.398	0.005	0.003
609.375	0	0.002
610.352	0.001	0
611.328	0.002	0.001
612.305	0.002	0
613.281	0.002	0
614.258	0.003	0.001
615.234	0.011	0.003
616.211	0.005	0.003
617.188	0.002	0.002
618.164	0.005	0.001
619.141	0.004	0.005
620.117	0.007	0.003
621.094	0.004	0.002
622.07	0.002	0.002
623.047	0.002	0.001
624.023	0	0.001
625	0.001	0.003
625.977	0.003	0.002
626.953	0.002	0
627.93	0.003	0.004
628.906	0.007	0
629.883	0.002	0.001
630.859	0.002	0
631.836	0.002	0
632.812	0.004	0
633.789	0.001	0.002
634.766	0.002	0.003
635.742	0.005	0.001
636.719	0.004	0.003
637.695	0.001	0.001
638.672	0.002	0
639.648	0.001	0.001
640.625	0.003	0.001
641.602	0.003	0
642.578	0	0
643.555	0.002	0.002
644.531	0.004	0
645.508	0.002	0
646.484	0.002	0
647.461	0.002	0.001
648.438	0.003	0.002
649.414	0.006	0.004
650.391	0	0
651.367	0.002	0.001
652.344	0.002	0.001
653.32	0.002	0
654.297	0.003	0.001
655.273	0.004	0.001
656.25	0	0.001
657.227	0.002	0.002
658.203	0.006	0.001
659.18	0.001	0.005
660.156	0.005	0.002
661.133	0.001	0
662.109	0.004	0.001
663.086	0.001	0.002
664.062	0.001	0
665.039	0.003	0.001
666.016	0.002	0.002
666.992	0.005	0.003
667.969	0.004	0.001
668.945	0.004	0.002
669.922	0.002	0.002
670.898	0.003	0.001
671.875	0.006	0.001
672.852	0.004	0
673.828	0.004	0.002
674.805	0.003	0.001
675.781	0.006	0.001
676.758	0.004	0
677.734	0.006	0.003
678.711	0.002	0.001
679.688	0.002	0.002
680.664	0	0.002
681.641	0.006	0.003
682.617	0.001	0
683.594	0.004	0.004
684.57	0.003	0.005
685.547	0.003	0
686.523	0.007	0.004
687.5	0.005	0.001
688.477	0.002	0
689.453	0.004	0.001
690.43	0.004	0
691.406	0.003	0
692.383	0.002	0.001
693.359	0.003	0.003
694.336	0.006	0.002
695.312	0.007	0.002
696.289	0.003	0.003
697.266	0.001	0
698.242	0.003	0.002
699.219	0.001	0.004
700.195	0.003	0
701.172	0.001	0.001
702.148	0.004	0.001
703.125	0.008	0.001
704.102	0.001	0.001
705.078	0.003	0.001
706.055	0.007	0
707.031	0	0.001
708.008	0.002	0.002
708.984	0.006	0.001
709.961	0.002	0.002
710.938	0.004	0
711.914	0.003	0
712.891	0.004	0.002
713.867	0.004	0
714.844	0.003	0
715.82	0.005	0
716.797	0.004	0.001
717.773	0.003	0.002
718.75	0.001	0
719.727	0.002	0.003
720.703	0.003	0.002
721.68	0.003	0
722.656	0.004	0.001
723.633	0.005	0.002
724.609	0.007	0.002
725.586	0.002	0.002
726.562	0.006	0
727.539	0.001	0.002
728.516	0.001	0.001
729.492	0.007	0
730.469	0.002	0
731.445	0.002	0.001
732.422	0.001	0.002
733.398	0.001	0
734.375	0.004	0
735.352	0.002	0.001
736.328	0.002	0.001
737.305	0.003	0
738.281	0.003	0.001
739.258	0.004	0
740.234	0.003	0.001
741.211	0.001	0
742.188	0.007	0.001
743.164	0.003	0.001
744.141	0.002	0
745.117	0.004	0.003
746.094	0.004	0.001
747.07	0.003	0.002
748.047	0.003	0.002
749.023	0.006	0
750	0.003	0.001
750.977	0.001	0.001
751.953	0.007	0
752.93	0.001	0.003
753.906	0	0
754.883	0.002	0.001
755.859	0.004	0
756.836	0.001	0.001
757.812	0.001	0
758.789	0.002	0.001
759.766	0.001	0.001
760.742	0.004	0.001
761.719	0.003	0
762.695	0.001	0
763.672	0.001	0.003
764.648	0.005	0.002
765.625	0.002	0.001
766.602	0	0.002
767.578	0.005	0
768.555	0.001	0.001
769.531	0.002	0
770.508	0.004	0
771.484	0.002	0
772.461	0.001	0.001
773.438	0.001	0.001
774.414	0.002	0
775.391	0.001	0
776.367	0.006	0.001
777.344	0.002	0.002
778.32	0.001	0
779.297	0.001	0
780.273	0.004	0.001
781.25	0.001	0.002
782.227	0.004	0.003
783.203	0.002	0
784.18	0.004	0.002
785.156	0.002	0
786.133	0.004	0.001
787.109	0.001	0.004
788.086	0.002	0.002
789.062	0.005	0
790.039	0.003	0.001
791.016	0.001	0.001
791.992	0.002	0
792.969	0.002	0.001
793.945	0.002	0
794.922	0.003	0.001
795.898	0.003	0.001
796.875	0.003	0
797.852	0.002	0.001
798.828	0.002	0.001
799.805	0.003	0.001
800.781	0.001	0
