# Supplementary material for: Spray-coated perovskite hemispherical photodetector featuring narrow-band and wide-angle imaging
Source: Nat Commun. 2022 Oct 15;13:6106. doi: 10.1038/s41467-022-33934-1 (PMC9569351; doi:10.1038/s41467-022-33934-1)
Supplement: Supplementary file 2 — Source Data [file 41467_2022_33934_MOESM2_ESM.zip › Fig 3d.xlsx]

## Sheet: Sheet1
500	5.8394e-05	0.000390893	0.000700241
510	5.9297e-05	0.000398453	0.000708918
520	7.6289e-05	0.000465231	0.000884135
530	7.5537e-05	0.000468632	0.000882632
540	6.8601e-05	0.000450284	0.00082062
550	5.9022e-05	0.000419362	0.000736496
560	5.8263e-05	0.000418808	0.000731744
570	5.7161e-05	0.000423729	0.00073859
580	5.6983e-05	0.000428628	0.000747669
590	5.6514e-05	0.000437457	0.000758395
600	5.8675e-05	0.000447985	0.00077358
610	5.9848e-05	0.000454199	0.000789759
620	5.9673e-05	0.000457094	0.000793719
630	5.883e-05	0.00046094	0.000805192
640	5.9649e-05	0.000475338	0.000822274
650	5.7111e-05	0.000474399	0.000817466
660	5.994e-05	0.000489809	0.000846107
670	5.9476e-05	0.000492359	0.000856854
680	5.9118e-05	0.000494764	0.000860681
690	5.8569e-05	0.000494279	0.000851844
700	6.6257e-05	0.000533772	0.00093083
710	6.5223e-05	0.000532454	0.000926874
720	6.7307e-05	0.000551109	0.000952786
730	6.7286e-05	0.000549949	0.000960894
740	7.0269e-05	0.000558029	0.00096444
750	7.7852e-05	0.000596276	0.00103
760	7.8314e-05	0.000572656	0.001
770	8.3921e-05	0.000588782	0.00101
780	0.000122435	0.000738939	0.00128
790	0.000153294	0.000737171	0.00131
800	0.000350437	0.000968487	0.00206
810	0.00106	0.00278	0.00613
820	0.00114	0.00304	0.0035
830	0.000914313	0.00223	0.00202
840	0.000845306	0.00152	0.000758229
850	0.000502324	0.000154038	0.000656313
860	0.000171786	0.000132903	0.00034708
870	5.7283e-05	6.3762e-05	0.000128816
880	1.3554e-05	1.7653e-05	3.3353e-05
890	8.694e-06	1.1576e-05	2.1098e-05
900	4.44e-06	4.846e-06	8.542e-06
