# Supplementary material for: Spray-coated perovskite hemispherical photodetector featuring narrow-band and wide-angle imaging
Source: Nat Commun. 2022 Oct 15;13:6106. doi: 10.1038/s41467-022-33934-1 (PMC9569351; doi:10.1038/s41467-022-33934-1)
Supplement: Supplementary file 2 — Source Data [file 41467_2022_33934_MOESM2_ESM.zip › Fig 3e.xlsx]

## Sheet: Sheet1
500	0.04479	0.00264	0.000664803	4.3851e-05	5.8394e-05
510	0.04466	0.00268	0.000703453	4.411e-05	5.9297e-05
520	0.04435	0.0029	0.000770086	5.3045e-05	7.6289e-05
530	0.04469	0.00286	0.000774249	5.2276e-05	7.5537e-05
540	0.04514	0.00276	0.00076892	4.7606e-05	6.8601e-05
550	0.0455	0.00268	0.000766042	4.2378e-05	5.9022e-05
560	0.04591	0.00275	0.000790103	4.1028e-05	5.8263e-05
570	0.04601	0.00286	0.000820228	4.229e-05	5.7161e-05
580	0.04779	0.00304	0.00086278	4.2325e-05	5.6983e-05
590	0.05096	0.00329	0.000887819	4.2065e-05	5.6514e-05
600	0.05213	0.00341	0.000924126	4.3024e-05	5.8675e-05
610	0.05155	0.00338	0.000955112	4.3844e-05	5.9848e-05
620	0.04885	0.00312	0.000959838	4.375e-05	5.9673e-05
630	0.04746	0.00292	0.000978017	4.5601e-05	5.883e-05
640	0.05279	0.0035	0.00104	4.7377e-05	5.9649e-05
650	0.06293	0.00565	0.00112	4.4681e-05	5.7111e-05
660	0.06864	0.00767	0.00122	4.8461e-05	5.994e-05
670	0.06688	0.00789	0.00125	5.0638e-05	5.9476e-05
680	0.06817	0.009	0.00132	4.9874e-05	5.9118e-05
690	0.06895	0.01226	0.00141	5.0435e-05	5.8569e-05
700	0.07	0.01452	0.00156	5.6913e-05	6.6257e-05
710	0.06923	0.01616	0.00163	6.0005e-05	6.5223e-05
720	0.06787	0.01858	0.00176	6.0851e-05	6.7307e-05
730	0.06682	0.02037	0.00182	6.385e-05	6.7286e-05
740	0.06477	0.02184	0.00196	6.3663e-05	7.0269e-05
750	0.06347	0.0248	0.00221	7.497e-05	7.7852e-05
760	0.06065	0.02782	0.00246	7.539e-05	7.8314e-05
770	0.05606	0.02955	0.00284	7.6088e-05	8.3921e-05
780	0.05715	0.03537	0.00384	0.00012484	0.000122435
790	0.05351	0.04178	0.00568	0.000172946	0.000153294
800	0.04566	0.0511	0.00969	0.000493931	0.000350437
810	0.03462	0.05947	0.01465	0.00191	0.00106
820	0.01482	0.03209	0.00789	0.00242	0.00114
830	0.00903	0.02239	0.0065	0.00182	0.000914313
840	0.00367	0.01292	0.00458	0.00127	0.000845306
850	0.00119	0.00578	0.00222	0.000579502	0.000502324
860	0.000355138	0.00187	0.000724447	0.000193209	0.000171786
870	0.000121792	0.000637064	0.00022491	6.2236e-05	5.7283e-05
880	2.8784e-05	0.000146264	4.972e-05	1.7442e-05	1.3554e-05
890	1.9699e-05	9.8994e-05	3.4577e-05	9.894e-06	8.694e-06
900	1.1815e-05	5.4655e-05	1.2726e-05	4.906e-06	4.44e-06
