# Supplementary material for: Spray-coated perovskite hemispherical photodetector featuring narrow-band and wide-angle imaging
Source: Nat Commun. 2022 Oct 15;13:6106. doi: 10.1038/s41467-022-33934-1 (PMC9569351; doi:10.1038/s41467-022-33934-1)
Supplement: Supplementary file 2 — Source Data [file 41467_2022_33934_MOESM2_ESM.zip › Fig 3f.xlsx]

## Sheet: Sheet1
0.1	2.8338e-07	7.2303e-08
0.2	6.898e-07	1.1673e-07
0.3	1.1589e-06	1.6321e-07
0.4	1.6545e-06	2.1341e-07
0.5	2.1327e-06	2.6239e-07
0.6	2.5306e-06	3.1487e-07
0.8	3.0904e-06	4.1064e-07
1	3.4636e-06	5.2303e-07
1.2	3.7259e-06	6.6472e-07
1.4	3.9227e-06	7.7259e-07
1.6	4.0525e-06	9.0962e-07
1.8	4.2128e-06	1.0531e-06
2	4.242e-06	1.2286e-06
2.2	4.3557e-06	1.3994e-06
2.4	4.4082e-06	1.4163e-06
2.6	4.4869e-06	1.4249e-06
