# Supplementary material for: Spray-coated perovskite hemispherical photodetector featuring narrow-band and wide-angle imaging
Source: Nat Commun. 2022 Oct 15;13:6106. doi: 10.1038/s41467-022-33934-1 (PMC9569351; doi:10.1038/s41467-022-33934-1)
Supplement: Supplementary file 2 — Source Data [file 41467_2022_33934_MOESM2_ESM.zip › Fig 3g.xlsx]

## Sheet: Sheet1
	400	401	402	403	404	405	406	407	408	409	410	411	412	413	414	415	416	417	418	419	420	421	422	423	424	425	426	427	428	429	430	431	432	433	434	435	436	437	438	439	440	441	442	443	444	445	446	447	448
0	0	0	0	0	0	0	0	0	0	0	0	0	0	0	0	0	0	0	0	0	0	0	0	0	0	0	0	0	0	0	0	0	0	0	0	0	0	0	0	0	0	0	0	0	0	0	0	0	0
0.1	0.41686	0.41919	0.4249	0.4204	0.4274	0.43108	0.43516	0.42957	0.42538	0.42283	0.42614	0.43126	0.4388	0.44248	0.43809	0.43169	0.42851	0.423	0.42571	0.42189	0.42547	0.42077	0.41905	0.41682	0.41566	0.4139	0.41311	0.41389	0.41824	0.41968	0.42138	0.41952	0.42214	0.42488	0.42475	0.41891	0.41669	0.41528	0.42245	0.42001	0.42039	0.41554	0.41642	0.4156	0.4178	0.41926	0.41973	0.42048	0.41838
0.2	0.65475	0.65806	0.66614	0.65978	0.66967	0.67488	0.68062	0.67275	0.66682	0.66322	0.6679	0.67513	0.68574	0.6909	0.68474	0.67574	0.67125	0.66345	0.66729	0.66189	0.66696	0.66029	0.65786	0.6547	0.65304	0.65055	0.64942	0.65053	0.65671	0.65876	0.66116	0.65852	0.66224	0.66611	0.66593	0.65766	0.65452	0.65251	0.66267	0.65922	0.65976	0.65288	0.65413	0.65296	0.65609	0.65816	0.65882	0.65989	0.65691
0.3	0.77305	0.77652	0.78498	0.77832	0.78866	0.79408	0.80005	0.79187	0.78569	0.78193	0.78681	0.79434	0.80536	0.8107	0.80432	0.79498	0.7903	0.78217	0.78617	0.78053	0.78583	0.77886	0.77631	0.773	0.77126	0.76864	0.76746	0.76862	0.7751	0.77726	0.77977	0.77701	0.7809	0.78495	0.78475	0.7761	0.77281	0.7707	0.78135	0.77774	0.7783	0.77109	0.7724	0.77117	0.77446	0.77663	0.77733	0.77844	0.77531
0.4	0.81315	0.81632	0.82402	0.81796	0.82736	0.83227	0.83766	0.83027	0.82466	0.82124	0.82568	0.8325	0.84244	0.84724	0.84151	0.83308	0.82885	0.82146	0.8251	0.81997	0.82479	0.81845	0.81613	0.8131	0.81151	0.80911	0.80803	0.8091	0.81502	0.81699	0.81928	0.81676	0.82031	0.82399	0.82381	0.81594	0.81293	0.811	0.82072	0.81743	0.81794	0.81135	0.81256	0.81143	0.81443	0.81641	0.81705	0.81807	0.81522
0.5	0.80367	0.8063	0.81268	0.80766	0.81544	0.81948	0.8239	0.81783	0.81321	0.81038	0.81406	0.81967	0.8278	0.83171	0.82704	0.82014	0.81666	0.81057	0.81358	0.80933	0.81332	0.80807	0.80614	0.80363	0.8023	0.8003	0.7994	0.80029	0.80522	0.80685	0.80875	0.80667	0.80961	0.81265	0.81251	0.80598	0.80348	0.80187	0.80995	0.80722	0.80765	0.80217	0.80317	0.80223	0.80473	0.80638	0.80691	0.80775	0.80538
0.6	0.7642	0.76622	0.77107	0.76726	0.77316	0.7762	0.77952	0.77496	0.77147	0.76933	0.77211	0.77635	0.78243	0.78532	0.78186	0.7767	0.77408	0.76947	0.77175	0.76853	0.77155	0.76757	0.7661	0.76417	0.76316	0.76162	0.76093	0.76161	0.7654	0.76664	0.76809	0.7665	0.76874	0.77105	0.77094	0.76597	0.76406	0.76283	0.769	0.76692	0.76725	0.76306	0.76383	0.76311	0.76502	0.76628	0.76668	0.76733	0.76552
0.7	0.70804	0.70943	0.71276	0.71014	0.71418	0.71624	0.71846	0.7154	0.71303	0.71157	0.71347	0.71633	0.72039	0.72231	0.72002	0.71657	0.7148	0.71166	0.71322	0.71102	0.71309	0.71036	0.70934	0.70801	0.70731	0.70624	0.70576	0.70623	0.70886	0.70972	0.71072	0.70962	0.71116	0.71274	0.71267	0.70926	0.70794	0.70708	0.71134	0.70991	0.71014	0.70724	0.70777	0.70727	0.7086	0.70947	0.70975	0.71019	0.70894
0.8	0.64398	0.6448	0.64674	0.64522	0.64755	0.64871	0.64994	0.64824	0.6469	0.64605	0.64715	0.64876	0.65099	0.65201	0.65079	0.6489	0.6479	0.64611	0.647	0.64573	0.64693	0.64535	0.64476	0.64397	0.64355	0.64291	0.64262	0.64291	0.64447	0.64498	0.64556	0.64492	0.64582	0.64673	0.64669	0.64471	0.64392	0.64342	0.64592	0.64509	0.64522	0.64351	0.64383	0.64353	0.64432	0.64483	0.64499	0.64525	0.64452
0.9	0.57778	0.57811	0.57883	0.57827	0.57912	0.5795	0.57988	0.57935	0.57889	0.57858	0.57898	0.57952	0.58018	0.58044	0.58012	0.57956	0.57924	0.5786	0.57893	0.57846	0.5789	0.57832	0.57809	0.57778	0.57761	0.57735	0.57722	0.57734	0.57798	0.57818	0.5784	0.57815	0.5785	0.57883	0.57881	0.57807	0.57776	0.57755	0.57853	0.57822	0.57827	0.57759	0.57772	0.5776	0.57792	0.57812	0.57818	0.57828	0.578
1	0.51304	0.51295	0.51267	0.5129	0.51252	0.51227	0.51195	0.51238	0.51265	0.51279	0.5126	0.51226	0.51163	0.51127	0.51169	0.51223	0.51245	0.51278	0.51263	0.51283	0.51264	0.51289	0.51296	0.51304	0.51308	0.51313	0.51315	0.51313	0.51299	0.51293	0.51286	0.51294	0.51282	0.51267	0.51268	0.51296	0.51305	0.51309	0.5128	0.51292	0.5129	0.51308	0.51306	0.51308	0.51301	0.51295	0.51293	0.5129	0.51299
1.1	0.4519	0.45148	0.4504	0.45126	0.44991	0.44915	0.44828	0.44946	0.45031	0.4508	0.45016	0.44911	0.44747	0.44663	0.44763	0.44902	0.44968	0.45077	0.45025	0.45098	0.45029	0.45119	0.45151	0.45191	0.45211	0.45241	0.45255	0.45242	0.45166	0.45139	0.45108	0.45142	0.45094	0.45041	0.45043	0.45153	0.45193	0.45218	0.45088	0.45133	0.45126	0.45213	0.45198	0.45212	0.45173	0.45147	0.45138	0.45125	0.45163
1.2	0.39553	0.39486	0.39317	0.3945	0.39241	0.39127	0.38998	0.39174	0.39302	0.39379	0.39279	0.39122	0.38881	0.38761	0.38904	0.39108	0.39207	0.39374	0.39292	0.39406	0.39299	0.3944	0.3949	0.39554	0.39587	0.39637	0.39659	0.39637	0.39513	0.39471	0.39422	0.39476	0.39399	0.39317	0.39321	0.39494	0.39558	0.39598	0.3939	0.39462	0.39451	0.39591	0.39565	0.39589	0.39526	0.39484	0.3947	0.39448	0.39509
1.3	0.34444	0.34358	0.34145	0.34313	0.3405	0.33908	0.3375	0.33967	0.34126	0.34222	0.34097	0.33902	0.33607	0.33462	0.33635	0.33885	0.34007	0.34216	0.34114	0.34257	0.34123	0.343	0.34363	0.34445	0.34488	0.34552	0.3458	0.34552	0.34393	0.3434	0.34277	0.34346	0.34248	0.34145	0.3415	0.34368	0.3445	0.34502	0.34237	0.34327	0.34314	0.34492	0.3446	0.3449	0.34409	0.34355	0.34338	0.3431	0.34388
1.4	0.29872	0.29773	0.2953	0.29722	0.29422	0.29263	0.29085	0.29328	0.29509	0.29618	0.29476	0.29255	0.28926	0.28763	0.28957	0.29236	0.29374	0.29611	0.29495	0.29658	0.29505	0.29706	0.29779	0.29874	0.29923	0.29996	0.3003	0.29997	0.29814	0.29752	0.2968	0.29759	0.29648	0.29531	0.29536	0.29785	0.29879	0.29939	0.29635	0.29738	0.29723	0.29928	0.2989	0.29925	0.29832	0.2977	0.2975	0.29719	0.29808
1.5	0.25821	0.25714	0.25452	0.25659	0.25337	0.25167	0.24978	0.25237	0.2543	0.25547	0.25395	0.25159	0.24809	0.24638	0.24842	0.25139	0.25286	0.2554	0.25415	0.2559	0.25426	0.25642	0.25721	0.25822	0.25876	0.25956	0.25992	0.25956	0.25758	0.25692	0.25614	0.25699	0.25579	0.25453	0.25459	0.25727	0.25828	0.25893	0.25565	0.25677	0.25659	0.25881	0.25841	0.25878	0.25778	0.25711	0.2569	0.25655	0.25751
1.6	0.22258	0.22148	0.21877	0.2209	0.21758	0.21583	0.2139	0.21655	0.21854	0.21975	0.21818	0.21575	0.21217	0.21043	0.21251	0.21554	0.21706	0.21967	0.21838	0.22019	0.2185	0.22073	0.22154	0.2226	0.22315	0.22398	0.22436	0.22399	0.22193	0.22124	0.22044	0.22132	0.22008	0.21878	0.21884	0.22161	0.22266	0.22333	0.21993	0.22109	0.22091	0.22321	0.22279	0.22318	0.22214	0.22144	0.22122	0.22086	0.22186
1.7	0.19144	0.19033	0.1876	0.18975	0.18642	0.18467	0.18274	0.18538	0.18738	0.18859	0.18701	0.18458	0.18102	0.1793	0.18136	0.18438	0.18589	0.18851	0.18722	0.18904	0.18733	0.18957	0.19039	0.19146	0.19201	0.19285	0.19323	0.19286	0.19078	0.19009	0.18928	0.19017	0.18892	0.18762	0.18768	0.19046	0.19152	0.19219	0.18877	0.18993	0.18975	0.19207	0.19165	0.19204	0.19099	0.19029	0.19007	0.18971	0.19071
1.8	0.16435	0.16325	0.16057	0.16268	0.15941	0.1577	0.15581	0.1584	0.16035	0.16154	0.15999	0.15761	0.15414	0.15246	0.15447	0.15741	0.15889	0.16146	0.16019	0.16198	0.1603	0.16251	0.16332	0.16436	0.16491	0.16574	0.16612	0.16575	0.1637	0.16302	0.16222	0.16309	0.16186	0.16058	0.16064	0.16338	0.16442	0.16509	0.16172	0.16286	0.16269	0.16497	0.16455	0.16494	0.1639	0.16322	0.16299	0.16264	0.16363
1.9	0.14087	0.13981	0.13722	0.13925	0.13609	0.13444	0.13263	0.13512	0.137	0.13815	0.13666	0.13437	0.13103	0.12942	0.13134	0.13417	0.13559	0.13808	0.13685	0.13858	0.13696	0.13909	0.13987	0.14089	0.14142	0.14223	0.14259	0.14223	0.14024	0.13958	0.13881	0.13966	0.13846	0.13723	0.13729	0.13993	0.14095	0.14159	0.13833	0.13943	0.13926	0.14147	0.14107	0.14145	0.14044	0.13977	0.13956	0.13922	0.14018
2	0.12059	0.11957	0.1171	0.11905	0.11603	0.11447	0.11275	0.11511	0.1169	0.11799	0.11657	0.11439	0.11123	0.10971	0.11153	0.11421	0.11556	0.11792	0.11676	0.1184	0.11686	0.11889	0.11964	0.12061	0.12112	0.12189	0.12224	0.1219	0.11999	0.11936	0.11862	0.11943	0.11829	0.11711	0.11717	0.1197	0.12066	0.12128	0.11816	0.11922	0.11905	0.12117	0.12078	0.12114	0.12018	0.11954	0.11934	0.11901	0.11993
2.1	0.10312	0.10216	0.09983	0.10166	0.09882	0.09734	0.09573	0.09795	0.09963	0.10067	0.09932	0.09727	0.09431	0.09289	0.09459	0.0971	0.09837	0.1006	0.0995	0.10105	0.09959	0.10151	0.10222	0.10314	0.10362	0.10435	0.10468	0.10436	0.10255	0.10195	0.10126	0.10202	0.10095	0.09984	0.09989	0.10227	0.10319	0.10378	0.10082	0.10182	0.10166	0.10367	0.1033	0.10364	0.10273	0.10213	0.10194	0.10163	0.10249
2.2	0.0881	0.0872	0.08502	0.08673	0.08408	0.0827	0.08121	0.08326	0.08484	0.0858	0.08455	0.08264	0.07989	0.07857	0.08014	0.08248	0.08366	0.08574	0.08471	0.08616	0.0848	0.08659	0.08725	0.08811	0.08857	0.08926	0.08957	0.08926	0.08757	0.08701	0.08636	0.08707	0.08607	0.08503	0.08508	0.08731	0.08817	0.08872	0.08595	0.08688	0.08674	0.08862	0.08827	0.08859	0.08774	0.08717	0.08699	0.0867	0.08751
2.3	0.07521	0.07437	0.07235	0.07394	0.07148	0.07021	0.06883	0.07073	0.07218	0.07308	0.07192	0.07015	0.06761	0.0664	0.06785	0.07	0.07109	0.07302	0.07207	0.07341	0.07215	0.07381	0.07442	0.07522	0.07565	0.07629	0.07658	0.07629	0.07472	0.0742	0.07359	0.07426	0.07332	0.07236	0.0724	0.07447	0.07527	0.07578	0.07321	0.07408	0.07394	0.07569	0.07537	0.07567	0.07487	0.07435	0.07418	0.07391	0.07466
2.4	0.06417	0.06339	0.06153	0.06299	0.06073	0.05956	0.05829	0.06004	0.06137	0.0622	0.06113	0.05951	0.05718	0.05608	0.0574	0.05937	0.06037	0.06214	0.06127	0.0625	0.06134	0.06287	0.06344	0.06418	0.06457	0.06516	0.06543	0.06517	0.06371	0.06323	0.06267	0.06328	0.06242	0.06154	0.06158	0.06349	0.06422	0.0647	0.06232	0.06312	0.063	0.06461	0.06431	0.06459	0.06385	0.06337	0.06321	0.06297	0.06366
2.5	0.05472	0.05401	0.0523	0.05364	0.05156	0.0505	0.04934	0.05093	0.05216	0.05291	0.05193	0.05045	0.04833	0.04733	0.04853	0.05033	0.05124	0.05286	0.05206	0.05319	0.05213	0.05353	0.05405	0.05473	0.05509	0.05563	0.05588	0.05563	0.05429	0.05386	0.05335	0.05391	0.05312	0.0523	0.05234	0.05409	0.05477	0.0552	0.05303	0.05376	0.05364	0.05512	0.05485	0.0551	0.05443	0.05398	0.05384	0.05361	0.05425
2.6	0.04664	0.04599	0.04443	0.04565	0.04376	0.04279	0.04175	0.04319	0.0443	0.04499	0.0441	0.04275	0.04083	0.03992	0.04101	0.04264	0.04347	0.04494	0.04421	0.04524	0.04427	0.04555	0.04603	0.04665	0.04697	0.04747	0.0477	0.04747	0.04625	0.04585	0.04538	0.0459	0.04518	0.04444	0.04447	0.04606	0.04668	0.04708	0.04509	0.04576	0.04566	0.04701	0.04676	0.04699	0.04637	0.04597	0.04584	0.04563	0.04621
2.7	0.03973	0.03914	0.03773	0.03884	0.03713	0.03625	0.0353	0.03661	0.03761	0.03824	0.03743	0.03621	0.03448	0.03366	0.03464	0.03611	0.03686	0.0382	0.03753	0.03847	0.03759	0.03875	0.03918	0.03974	0.04004	0.04049	0.0407	0.0405	0.03938	0.03902	0.0386	0.03906	0.03841	0.03774	0.03777	0.03921	0.03977	0.04014	0.03833	0.03894	0.03884	0.04007	0.03984	0.04006	0.03949	0.03912	0.03901	0.03882	0.03935
2.8	0.03384	0.03331	0.03203	0.03303	0.03148	0.0307	0.02984	0.03102	0.03192	0.03249	0.03176	0.03066	0.0291	0.02837	0.02925	0.03057	0.03124	0.03245	0.03185	0.0327	0.0319	0.03295	0.03334	0.03385	0.03412	0.03453	0.03472	0.03453	0.03352	0.03319	0.03281	0.03323	0.03264	0.03203	0.03206	0.03337	0.03388	0.03421	0.03257	0.03312	0.03303	0.03415	0.03394	0.03413	0.03362	0.03329	0.03318	0.03301	0.03349
2.9	0.02882	0.02833	0.02718	0.02809	0.02669	0.02598	0.02522	0.02627	0.02709	0.02759	0.02694	0.02595	0.02456	0.0239	0.02469	0.02587	0.02648	0.02756	0.02702	0.02778	0.02707	0.02801	0.02836	0.02882	0.02907	0.02944	0.02961	0.02944	0.02853	0.02823	0.02789	0.02827	0.02773	0.02719	0.02721	0.02839	0.02885	0.02915	0.02767	0.02816	0.02809	0.02909	0.02891	0.02908	0.02862	0.02832	0.02822	0.02807	0.0285
3	0.02453	0.0241	0.02306	0.02387	0.02263	0.02199	0.02131	0.02225	0.02298	0.02343	0.02284	0.02196	0.02072	0.02014	0.02083	0.02189	0.02243	0.0234	0.02292	0.0236	0.02296	0.02381	0.02412	0.02454	0.02476	0.02509	0.02524	0.02509	0.02427	0.02401	0.0237	0.02404	0.02356	0.02307	0.02309	0.02415	0.02456	0.02483	0.0235	0.02395	0.02388	0.02478	0.02461	0.02477	0.02435	0.02408	0.024	0.02386	0.02425
3.1	0.02088	0.02049	0.01957	0.02029	0.01917	0.01861	0.018	0.01884	0.01949	0.01989	0.01937	0.01858	0.01747	0.01696	0.01758	0.01852	0.019	0.01987	0.01944	0.02005	0.01947	0.02023	0.02051	0.02088	0.02108	0.02138	0.02152	0.02138	0.02065	0.02041	0.02013	0.02044	0.02001	0.01957	0.01959	0.02054	0.02091	0.02115	0.01996	0.02035	0.02029	0.0211	0.02095	0.02109	0.02072	0.02048	0.0204	0.02028	0.02062
3.2	0.01777	0.01742	0.01659	0.01724	0.01624	0.01574	0.0152	0.01595	0.01653	0.01689	0.01642	0.01572	0.01474	0.01428	0.01483	0.01566	0.01609	0.01686	0.01648	0.01702	0.01651	0.01719	0.01744	0.01777	0.01795	0.01822	0.01834	0.01822	0.01756	0.01735	0.0171	0.01737	0.01699	0.0166	0.01662	0.01746	0.01779	0.01801	0.01694	0.0173	0.01724	0.01797	0.01783	0.01796	0.01763	0.01741	0.01734	0.01723	0.01754
3.3	0.01512	0.01481	0.01407	0.01465	0.01376	0.01331	0.01284	0.0135	0.01401	0.01433	0.01392	0.01329	0.01242	0.01202	0.0125	0.01324	0.01363	0.01431	0.01397	0.01445	0.014	0.0146	0.01483	0.01512	0.01528	0.01552	0.01563	0.01552	0.01493	0.01474	0.01452	0.01476	0.01442	0.01408	0.01409	0.01484	0.01514	0.01533	0.01438	0.0147	0.01465	0.0153	0.01518	0.01529	0.01499	0.0148	0.01474	0.01464	0.01491
3.4	0.01286	0.01259	0.01193	0.01244	0.01166	0.01126	0.01084	0.01142	0.01188	0.01216	0.01179	0.01124	0.01047	0.01012	0.01054	0.0112	0.01154	0.01215	0.01184	0.01227	0.01187	0.0124	0.0126	0.01287	0.01301	0.01322	0.01332	0.01322	0.0127	0.01253	0.01233	0.01255	0.01224	0.01193	0.01195	0.01262	0.01288	0.01305	0.01221	0.01249	0.01245	0.01302	0.01291	0.01301	0.01275	0.01258	0.01252	0.01243	0.01268
3.5	0.01094	0.0107	0.01012	0.01057	0.00987	0.00952	0.00915	0.00966	0.01007	0.01032	0.00999	0.00951	0.00883	0.00851	0.00889	0.00947	0.00977	0.01031	0.01004	0.01042	0.01006	0.01053	0.01071	0.01094	0.01107	0.01126	0.01135	0.01126	0.0108	0.01064	0.01047	0.01066	0.01039	0.01012	0.01013	0.01073	0.01096	0.01111	0.01036	0.01061	0.01057	0.01108	0.01099	0.01108	0.01084	0.01069	0.01064	0.01056	0.01078
3.6	0.00931	0.00909	0.00858	0.00898	0.00836	0.00805	0.00772	0.00818	0.00853	0.00876	0.00847	0.00804	0.00744	0.00716	0.00749	0.008	0.00827	0.00874	0.00851	0.00884	0.00853	0.00894	0.0091	0.00931	0.00942	0.00959	0.00967	0.00959	0.00918	0.00904	0.00889	0.00906	0.00882	0.00858	0.00859	0.00912	0.00932	0.00946	0.00879	0.00901	0.00898	0.00943	0.00935	0.00943	0.00922	0.00908	0.00904	0.00897	0.00916
3.7	0.00792	0.00772	0.00727	0.00762	0.00708	0.00681	0.00652	0.00692	0.00723	0.00743	0.00717	0.00679	0.00627	0.00603	0.00632	0.00676	0.007	0.00742	0.00721	0.00751	0.00723	0.0076	0.00773	0.00792	0.00802	0.00817	0.00824	0.00817	0.0078	0.00768	0.00755	0.0077	0.00749	0.00727	0.00728	0.00775	0.00793	0.00805	0.00746	0.00766	0.00763	0.00803	0.00795	0.00802	0.00784	0.00772	0.00768	0.00762	0.00779
3.8	0.00673	0.00656	0.00616	0.00648	0.00599	0.00576	0.0055	0.00585	0.00613	0.0063	0.00608	0.00574	0.00528	0.00507	0.00533	0.00572	0.00592	0.00629	0.00611	0.00637	0.00612	0.00645	0.00657	0.00673	0.00682	0.00695	0.00701	0.00696	0.00663	0.00653	0.00641	0.00654	0.00635	0.00616	0.00617	0.00658	0.00674	0.00685	0.00633	0.0065	0.00648	0.00683	0.00676	0.00683	0.00666	0.00656	0.00652	0.00647	0.00662
3.9	0.00573	0.00558	0.00522	0.0055	0.00508	0.00487	0.00464	0.00495	0.00519	0.00535	0.00515	0.00486	0.00445	0.00427	0.00449	0.00483	0.00501	0.00534	0.00517	0.00541	0.00519	0.00548	0.00558	0.00573	0.0058	0.00592	0.00598	0.00592	0.00564	0.00554	0.00544	0.00555	0.00539	0.00522	0.00523	0.00559	0.00574	0.00583	0.00537	0.00552	0.0055	0.00581	0.00575	0.00581	0.00566	0.00557	0.00554	0.00549	0.00563
4	0.00487	0.00474	0.00443	0.00467	0.0043	0.00411	0.00392	0.00419	0.0044	0.00454	0.00436	0.0041	0.00375	0.00359	0.00378	0.00408	0.00424	0.00453	0.00438	0.00459	0.0044	0.00465	0.00474	0.00487	0.00494	0.00504	0.00509	0.00504	0.00479	0.00471	0.00462	0.00472	0.00457	0.00443	0.00443	0.00475	0.00488	0.00496	0.00456	0.00469	0.00467	0.00495	0.00489	0.00494	0.00482	0.00473	0.00471	0.00466	0.00478
4.1	0.00414	0.00402	0.00375	0.00396	0.00364	0.00348	0.00331	0.00354	0.00373	0.00385	0.00369	0.00347	0.00316	0.00302	0.00319	0.00345	0.00359	0.00384	0.00371	0.00389	0.00373	0.00395	0.00403	0.00414	0.0042	0.00429	0.00433	0.00429	0.00407	0.004	0.00392	0.00401	0.00388	0.00375	0.00376	0.00404	0.00415	0.00422	0.00387	0.00398	0.00397	0.00421	0.00416	0.0042	0.00409	0.00402	0.004	0.00396	0.00406
4.2	0.00352	0.00342	0.00318	0.00337	0.00308	0.00294	0.00279	0.003	0.00316	0.00326	0.00313	0.00293	0.00266	0.00254	0.00269	0.00292	0.00304	0.00326	0.00315	0.0033	0.00316	0.00335	0.00342	0.00352	0.00357	0.00366	0.00369	0.00366	0.00346	0.0034	0.00332	0.0034	0.00329	0.00318	0.00319	0.00343	0.00353	0.00359	0.00328	0.00338	0.00337	0.00358	0.00354	0.00358	0.00348	0.00342	0.0034	0.00336	0.00345
4.3	0.00299	0.0029	0.00269	0.00286	0.00261	0.00248	0.00235	0.00253	0.00268	0.00277	0.00265	0.00248	0.00224	0.00214	0.00226	0.00246	0.00257	0.00276	0.00267	0.0028	0.00267	0.00284	0.00291	0.003	0.00304	0.00311	0.00314	0.00311	0.00294	0.00289	0.00282	0.00289	0.00279	0.0027	0.0027	0.00291	0.003	0.00306	0.00278	0.00287	0.00286	0.00305	0.00301	0.00304	0.00296	0.0029	0.00288	0.00286	0.00294
4.4	0.00255	0.00247	0.00228	0.00243	0.00221	0.0021	0.00199	0.00214	0.00227	0.00235	0.00225	0.00209	0.00189	0.0018	0.00191	0.00208	0.00217	0.00234	0.00226	0.00238	0.00227	0.00241	0.00247	0.00255	0.00259	0.00265	0.00268	0.00265	0.0025	0.00245	0.00239	0.00246	0.00237	0.00228	0.00229	0.00248	0.00255	0.0026	0.00236	0.00244	0.00243	0.00259	0.00256	0.00259	0.00251	0.00246	0.00245	0.00242	0.00249
4.5	0.00216	0.0021	0.00193	0.00206	0.00187	0.00177	0.00168	0.00181	0.00192	0.00199	0.0019	0.00177	0.00159	0.00151	0.00161	0.00176	0.00184	0.00199	0.00191	0.00202	0.00192	0.00205	0.0021	0.00217	0.0022	0.00226	0.00228	0.00226	0.00212	0.00208	0.00203	0.00209	0.00201	0.00194	0.00194	0.0021	0.00217	0.00221	0.002	0.00207	0.00206	0.0022	0.00218	0.0022	0.00214	0.00209	0.00208	0.00206	0.00212
4.6	0.00184	0.00178	0.00164	0.00175	0.00158	0.0015	0.00141	0.00153	0.00163	0.00169	0.00161	0.0015	0.00134	0.00127	0.00135	0.00149	0.00156	0.00169	0.00162	0.00171	0.00163	0.00174	0.00178	0.00184	0.00187	0.00192	0.00194	0.00192	0.0018	0.00177	0.00172	0.00177	0.00171	0.00164	0.00164	0.00179	0.00185	0.00188	0.0017	0.00176	0.00175	0.00188	0.00185	0.00187	0.00182	0.00178	0.00177	0.00175	0.0018
4.7	0.00157	0.00151	0.00139	0.00149	0.00134	0.00127	0.00119	0.0013	0.00138	0.00143	0.00136	0.00126	0.00113	0.00107	0.00114	0.00126	0.00132	0.00143	0.00137	0.00145	0.00138	0.00148	0.00152	0.00157	0.00159	0.00164	0.00165	0.00164	0.00153	0.0015	0.00146	0.0015	0.00145	0.00139	0.00139	0.00152	0.00157	0.0016	0.00144	0.00149	0.00149	0.0016	0.00158	0.00159	0.00154	0.00151	0.0015	0.00148	0.00153
4.8	0.00133	0.00128	0.00118	0.00126	0.00113	0.00107	0.00101	0.0011	0.00117	0.00122	0.00116	0.00107	0.000951572	0.000899249	0.00096202	0.00106	0.00111	0.00121	0.00116	0.00123	0.00117	0.00125	0.00129	0.00133	0.00136	0.00139	0.00141	0.00139	0.0013	0.00127	0.00124	0.00128	0.00123	0.00118	0.00118	0.00129	0.00133	0.00136	0.00122	0.00127	0.00126	0.00136	0.00134	0.00136	0.00131	0.00128	0.00127	0.00126	0.0013
4.9	0.00113	0.00109	0.000997641	0.00107	0.000959282	0.000905244	0.000848928	0.000926995	0.000990139	0.00103	0.000978363	0.000902748	0.000801565	0.000756298	0.000810611	0.000896621	0.000942653	0.00103	0.000985049	0.00105	0.000988682	0.00106	0.00109	0.00113	0.00115	0.00119	0.0012	0.00119	0.00111	0.00108	0.00105	0.00109	0.00104	0.000998008	0.001	0.0011	0.00113	0.00116	0.00104	0.00108	0.00107	0.00116	0.00114	0.00115	0.00111	0.00109	0.00108	0.00107	0.0011
5	0.000962066	0.000926717	0.000845359	0.000908845	0.000811992	0.000765048	0.000716206	0.000783935	0.000838831	0.000873962	0.000828585	0.000762882	0.000675197	0.000636064	0.000683025	0.000757564	0.000797538	0.000871652	0.000834402	0.000887282	0.000837563	0.000903534	0.000928822	0.000962612	0.000980798	0.00101	0.00102	0.00101	0.000941019	0.000919388	0.000894694	0.000921824	0.000883766	0.000845678	0.000847439	0.000930932	0.000964616	0.000986749	0.000879432	0.000914533	0.000909017	0.000982654	0.000968819	0.000981725	0.000947624	0.000925667	0.000918693	0.000907643	0.000938886
5.1	0.000817995	0.000787162	0.000716316	0.000771584	0.000687311	0.000646559	0.000604229	0.000662947	0.000710639	0.000741204	0.000701732	0.00064468	0.000568745	0.000534938	0.000575514	0.000640068	0.000674757	0.000739193	0.000706788	0.000752801	0.000709537	0.000766957	0.000788997	0.000818472	0.000834347	0.000858821	0.000870059	0.000858988	0.000799633	0.000780772	0.000759256	0.000782896	0.000749739	0.000716594	0.000718125	0.000790837	0.00082022	0.000839544	0.000745966	0.000776541	0.000771734	0.000835967	0.000823889	0.000835157	0.000805395	0.000786246	0.000780167	0.000770537	0.000797773
5.2	0.000695495	0.000668618	0.000606967	0.00065505	0.000581771	0.000546417	0.000509755	0.000560628	0.000602034	0.000628608	0.000594295	0.000544788	0.000479073	0.000449887	0.000484922	0.000540791	0.000570874	0.000626858	0.000598688	0.000638698	0.000601076	0.00065102	0.000670217	0.000695911	0.00070976	0.000731123	0.000740937	0.000731269	0.000679486	0.000663052	0.000644316	0.000664902	0.000636034	0.000607209	0.00060854	0.00067182	0.000697436	0.000714294	0.00063275	0.000659367	0.00065518	0.000711174	0.000700636	0.000710466	0.000684508	0.00066782	0.000662524	0.000654138	0.000677865
5.3	0.000591338	0.000567924	0.000514308	0.000556113	0.000492435	0.000461783	0.000430049	0.000474097	0.000510023	0.000533113	0.000503304	0.000460372	0.000403536	0.000378354	0.000408587	0.00045691	0.000482982	0.000531592	0.000507118	0.000541887	0.000509191	0.000552606	0.000569316	0.0005917	0.000603773	0.000622409	0.000630976	0.000622536	0.000577388	0.000563078	0.000546774	0.000564689	0.00053957	0.000514518	0.000515674	0.000570712	0.000593029	0.000607728	0.000536715	0.00055987	0.000556226	0.000605006	0.000595819	0.000604389	0.000581764	0.000567229	0.000562618	0.000555319	0.000575976
5.4	0.000502776	0.000482392	0.000435792	0.000472117	0.000416814	0.000390255	0.000362804	0.00040092	0.000432073	0.000452123	0.000426242	0.000389034	0.000339907	0.000318194	0.000344267	0.000386037	0.000408619	0.000450802	0.000429551	0.000459748	0.000431351	0.000469067	0.000483604	0.000503092	0.000513611	0.000529859	0.000537331	0.000529969	0.000490629	0.000478175	0.000463996	0.000479577	0.000457734	0.000435974	0.000436978	0.000484818	0.00050425	0.000517058	0.000455253	0.000475385	0.000472215	0.000514686	0.00050668	0.000514148	0.000494439	0.000481787	0.000477776	0.000471426	0.0004894
5.5	0.000427477	0.00040974	0.000369261	0.000400806	0.000352805	0.000329805	0.000306073	0.000339037	0.000366035	0.000383436	0.000360978	0.000328748	0.00028631	0.000267598	0.00029007	0.000326156	0.000345704	0.000382289	0.000363848	0.000390058	0.000365408	0.000398156	0.000410794	0.000427752	0.000436912	0.000451068	0.000457583	0.000451165	0.000416905	0.000406073	0.000393749	0.000407292	0.000388309	0.000369419	0.00037029	0.00041185	0.00042876	0.000439914	0.000386154	0.000403647	0.000400892	0.000437848	0.000430876	0.000437379	0.00042022	0.000409214	0.000405726	0.000400206	0.000415836
5.6	0.000363454	0.000348029	0.000312886	0.000340265	0.000298624	0.000278718	0.000258211	0.000286704	0.000310089	0.000325183	0.000305705	0.000277804	0.000241162	0.000225046	0.000244404	0.000275562	0.000292475	0.000324187	0.000308193	0.000330931	0.000309546	0.000337963	0.000348945	0.000363693	0.000371665	0.000383993	0.000389669	0.000384077	0.000354259	0.000344842	0.000334135	0.000345901	0.000329412	0.000313023	0.000313778	0.000349863	0.00036457	0.000374279	0.000327542	0.000342734	0.00034034	0.00037248	0.000366411	0.000372072	0.000357141	0.000347572	0.00034454	0.000339744	0.000353329
5.7	0.000309019	0.000295611	0.000265117	0.000288868	0.000252764	0.000235543	0.000217833	0.000242449	0.000262693	0.000275779	0.000258895	0.000234753	0.000203134	0.000189259	0.000205927	0.000232816	0.000247441	0.000274915	0.00026105	0.000280766	0.000262222	0.000286869	0.000296407	0.000309226	0.000316161	0.000326891	0.000331834	0.000326965	0.000301024	0.000292843	0.000283547	0.000293763	0.000279448	0.000265236	0.00026589	0.000297205	0.000309989	0.000318435	0.000277825	0.000291012	0.000288933	0.00031687	0.000311591	0.000316515	0.00030353	0.000295214	0.000292581	0.000288416	0.000300216
5.8	0.000262736	0.000251088	0.00022464	0.000245234	0.000213945	0.000199056	0.000183769	0.000205024	0.000222541	0.00023388	0.000219253	0.000198373	0.000171101	0.000159163	0.000173507	0.0001967	0.000209341	0.000233131	0.000221118	0.000238204	0.000222133	0.000243499	0.000251779	0.000262916	0.000268945	0.000278281	0.000282583	0.000278344	0.000255789	0.000248684	0.000240617	0.000249483	0.000237061	0.000224743	0.00022531	0.000252472	0.00026358	0.000270923	0.000235654	0.000247095	0.000245291	0.000269562	0.000264972	0.000269253	0.000257966	0.000250743	0.000248457	0.000244842	0.000255087
5.9	0.000223384	0.00021327	0.000190343	0.000208191	0.000181088	0.00016822	0.000155031	0.000173375	0.000188525	0.000198346	0.000185679	0.000167631	0.000144119	0.000133852	0.00014619	0.000166186	0.000177107	0.000197697	0.000187294	0.000202094	0.000188173	0.000206686	0.00021387	0.000223541	0.000228781	0.000236898	0.000240641	0.000236953	0.000217351	0.000211184	0.000204186	0.000211877	0.000201104	0.000190432	0.000190923	0.000214471	0.000224117	0.0002305	0.000199884	0.000209805	0.00020824	0.000229316	0.000225327	0.000229048	0.000219241	0.000212971	0.000210987	0.00020785	0.000216742
6	0.000189927	0.000181148	0.000161282	0.000176743	0.000153277	0.000142161	0.000130786	0.000146612	0.000159709	0.000168211	0.000157247	0.000141653	0.000121392	0.000112566	0.000123174	0.000140406	0.000149836	0.000167649	0.000158644	0.000171458	0.000159404	0.000175438	0.000181668	0.000190063	0.000194614	0.000201669	0.000204924	0.000201717	0.000184689	0.000179338	0.000173271	0.00017994	0.0001706	0.000161359	0.000161784	0.00018219	0.000190563	0.000196108	0.000169543	0.000178142	0.000176785	0.000195079	0.000191614	0.000194846	0.00018633	0.000180888	0.000179167	0.000176447	0.00018416
6.1	0.00016148	0.000153864	0.000136657	0.000150045	0.000129736	0.000120139	0.000110333	0.00012398	0.000135297	0.000142654	0.000133168	0.0001197	0.000102249	9.46653e-05	0.000103781	0.000118624	0.000126764	0.000142168	0.000134376	0.000145466	0.000135033	0.000148914	0.000154315	0.000161598	0.000165549	0.000171679	0.000174508	0.000171721	0.000156935	0.000152295	0.000147036	0.000152816	0.000144723	0.000136724	0.000137091	0.000154767	0.000162032	0.000166847	0.000143807	0.000151258	0.000150081	0.000165954	0.000162944	0.000165751	0.000158358	0.000153638	0.000152146	0.000149789	0.000156476
6.2	0.000137294	0.000130689	0.000115792	0.000127379	0.000109811	0.000101528	9.30788e-05	0.000104841	0.000114616	0.00012098	0.000112776	0.000101149	8.61239e-05	7.96107e-05	8.74414e-05	0.000100222	0.000107244	0.000120559	0.00011382	0.000123414	0.000114388	0.0001264	0.00013108	0.000137396	0.000140825	0.000146148	0.000148607	0.000146184	0.000133351	0.000129329	0.000124774	0.000129781	0.00012277	0.00011585	0.000116168	0.000131472	0.000137773	0.000141952	0.000121978	0.00012843	0.000127411	0.000141176	0.000138564	0.000141001	0.000134586	0.000130494	0.0001292	0.000127158	0.000132954
6.3	0.00011673	0.000111004	9.8113e-05	0.000108138	9.2946e-05	8.57995e-05	7.85225e-05	8.86571e-05	9.70966e-05	0.000102599	9.55067e-05	8.54733e-05	7.2542e-05	6.69502e-05	7.36742e-05	8.46739e-05	9.07301e-05	0.000102235	9.64085e-05	0.000104705	9.68995e-05	0.00010729	0.000111343	0.000116819	0.000119794	0.000124414	0.000126549	0.000124446	0.000113312	0.000109826	0.000105882	0.000110218	0.000104148	9.81629e-05	9.84376e-05	0.000111683	0.000117146	0.000120771	0.000103462	0.000109048	0.000108165	0.000120098	0.000117832	0.000119946	0.000114382	0.000110835	0.000109715	0.000107946	0.000112967
6.4	9.9246e-05	9.42847e-05	8.31329e-05	9.18026e-05	7.8671e-05	7.25079e-05	6.62425e-05	7.49711e-05	8.22548e-05	8.70102e-05	8.08816e-05	7.22268e-05	6.11019e-05	5.63029e-05	6.20745e-05	7.1538e-05	7.6759e-05	8.66953e-05	8.16604e-05	8.8832e-05	8.20845e-05	9.10684e-05	9.45782e-05	9.93231e-05	0.000101903	0.000105912	0.000107766	0.00010594	9.62836e-05	9.32646e-05	8.98501e-05	9.36034e-05	8.83501e-05	8.3176e-05	8.34133e-05	9.48726e-05	9.96065e-05	0.000102751	8.77571e-05	9.25906e-05	9.18264e-05	0.000102167	0.000100202	0.000102035	9.72107e-05	9.41382e-05	9.3168e-05	9.16363e-05	9.59848e-05
6.5	8.43808e-05	8.00833e-05	7.04399e-05	7.7935e-05	6.65883e-05	6.12752e-05	5.58829e-05	6.33977e-05	6.96816e-05	7.37901e-05	6.84961e-05	6.10331e-05	5.14659e-05	4.73489e-05	5.23011e-05	6.04399e-05	6.49391e-05	7.35179e-05	6.91684e-05	7.53652e-05	6.95346e-05	7.72997e-05	8.03374e-05	8.44477e-05	8.66839e-05	9.01615e-05	9.17704e-05	9.01853e-05	8.18143e-05	7.92002e-05	7.62458e-05	7.94935e-05	7.49485e-05	7.04771e-05	7.06821e-05	8.05923e-05	8.46933e-05	8.74193e-05	7.44358e-05	7.86169e-05	7.79555e-05	8.6913e-05	8.52091e-05	8.67984e-05	8.26174e-05	7.99566e-05	7.91166e-05	7.77911e-05	8.15555e-05
6.6	7.17421e-05	6.8021e-05	5.96849e-05	6.61621e-05	5.63613e-05	5.17826e-05	4.71434e-05	5.36109e-05	5.90303e-05	6.25786e-05	5.80071e-05	5.15742e-05	4.33495e-05	3.98188e-05	4.40664e-05	5.10635e-05	5.49393e-05	6.23434e-05	5.85873e-05	6.394e-05	5.89034e-05	6.56127e-05	6.82409e-05	7.18001e-05	7.37378e-05	7.67533e-05	7.8149e-05	7.67739e-05	6.95194e-05	6.72568e-05	6.47013e-05	6.75105e-05	6.35798e-05	5.9717e-05	5.9894e-05	6.84615e-05	7.20128e-05	7.43753e-05	6.31366e-05	6.67521e-05	6.61799e-05	7.39365e-05	7.24598e-05	7.38371e-05	7.02147e-05	6.79113e-05	6.71844e-05	6.60377e-05	6.92953e-05
6.7	6.09965e-05	5.77754e-05	5.0572e-05	5.61677e-05	4.7705e-05	4.37606e-05	3.97706e-05	4.53349e-05	5.0007e-05	5.30706e-05	4.91243e-05	4.35811e-05	3.65131e-05	3.34863e-05	3.71282e-05	4.31416e-05	4.64794e-05	5.28674e-05	4.96249e-05	5.42467e-05	4.98975e-05	5.56926e-05	5.79657e-05	6.10466e-05	6.27252e-05	6.53389e-05	6.65494e-05	6.53569e-05	5.90721e-05	5.71144e-05	5.49047e-05	5.73339e-05	5.39355e-05	5.05997e-05	5.07524e-05	5.81566e-05	6.12309e-05	6.32776e-05	5.35526e-05	5.66778e-05	5.61831e-05	6.28973e-05	6.1618e-05	6.28112e-05	5.9674e-05	5.76805e-05	5.70518e-05	5.606e-05	5.88781e-05
6.8	5.18603e-05	4.90731e-05	4.28504e-05	4.76829e-05	4.03782e-05	3.69813e-05	3.35508e-05	3.83364e-05	4.23631e-05	4.50071e-05	4.16017e-05	3.68269e-05	3.07548e-05	2.81608e-05	3.12824e-05	3.64487e-05	3.93221e-05	4.48316e-05	4.20334e-05	4.6023e-05	4.22686e-05	4.72723e-05	4.92377e-05	5.19037e-05	5.33573e-05	5.56221e-05	5.66715e-05	5.56376e-05	5.01948e-05	4.85014e-05	4.65914e-05	4.86912e-05	4.57541e-05	4.28743e-05	4.30061e-05	4.94028e-05	5.20633e-05	5.38358e-05	4.54234e-05	4.8124e-05	4.76963e-05	5.35064e-05	5.23984e-05	5.34318e-05	5.07156e-05	4.8991e-05	4.84473e-05	4.75899e-05	5.0027e-05
6.9	4.40925e-05	4.16815e-05	3.63078e-05	4.04799e-05	3.41766e-05	3.12522e-05	2.83038e-05	3.24183e-05	3.58875e-05	3.81688e-05	3.52311e-05	3.11194e-05	2.59045e-05	2.36822e-05	2.6357e-05	3.07941e-05	3.32669e-05	3.80173e-05	3.56033e-05	3.90459e-05	3.58061e-05	4.01251e-05	4.18238e-05	4.41301e-05	4.53885e-05	4.73503e-05	4.82598e-05	4.73637e-05	4.26515e-05	4.11873e-05	3.95369e-05	4.13514e-05	3.88137e-05	3.63284e-05	3.64421e-05	4.19666e-05	4.42682e-05	4.58028e-05	3.85282e-05	4.08611e-05	4.04914e-05	4.55175e-05	4.45583e-05	4.5453e-05	4.3102e-05	4.16106e-05	4.11405e-05	4.03995e-05	4.25064e-05
7	3.74882e-05	3.54033e-05	3.07642e-05	3.4365e-05	2.89276e-05	2.64107e-05	2.38773e-05	2.74137e-05	3.04018e-05	3.23694e-05	2.9836e-05	2.62964e-05	2.18192e-05	1.99159e-05	2.22071e-05	2.60168e-05	2.81442e-05	3.22387e-05	3.01568e-05	3.31265e-05	3.03316e-05	3.40585e-05	3.55263e-05	3.75207e-05	3.86097e-05	4.03086e-05	4.10966e-05	4.03202e-05	3.62418e-05	3.49762e-05	3.35505e-05	3.5118e-05	3.29261e-05	3.07819e-05	3.08799e-05	3.56497e-05	3.76402e-05	3.89684e-05	3.26796e-05	3.46943e-05	3.43749e-05	3.87215e-05	3.78912e-05	3.86656e-05	3.66315e-05	3.5342e-05	3.49358e-05	3.42955e-05	3.61164e-05
7.1	3.18731e-05	3.00707e-05	2.60669e-05	2.91738e-05	2.44847e-05	2.23191e-05	2.01431e-05	2.31818e-05	2.57546e-05	2.74512e-05	2.52671e-05	2.22209e-05	1.83782e-05	1.67485e-05	1.87106e-05	2.19806e-05	2.38103e-05	2.73385e-05	2.55435e-05	2.81045e-05	2.56941e-05	2.89091e-05	3.0177e-05	3.19013e-05	3.28434e-05	3.43141e-05	3.49966e-05	3.43241e-05	3.07954e-05	2.97017e-05	2.84705e-05	2.98242e-05	2.79316e-05	2.60822e-05	2.61667e-05	3.02836e-05	3.20046e-05	3.31538e-05	2.77189e-05	2.94582e-05	2.91823e-05	3.29401e-05	3.22217e-05	3.28917e-05	3.11322e-05	3.00177e-05	2.96668e-05	2.91138e-05	3.0687e-05
7.2	2.70991e-05	2.55413e-05	2.20869e-05	2.47667e-05	2.07241e-05	1.88615e-05	1.69928e-05	1.96031e-05	2.18178e-05	2.32803e-05	2.13978e-05	1.87771e-05	1.54798e-05	1.40849e-05	1.57646e-05	1.85705e-05	2.01438e-05	2.3183e-05	2.16359e-05	2.38439e-05	2.17656e-05	2.45382e-05	2.56331e-05	2.71234e-05	2.79383e-05	2.9211e-05	2.98021e-05	2.92198e-05	2.61675e-05	2.52226e-05	2.41596e-05	2.53284e-05	2.36946e-05	2.21001e-05	2.21729e-05	2.57253e-05	2.72128e-05	2.82068e-05	2.35111e-05	2.50123e-05	2.47741e-05	2.80219e-05	2.74005e-05	2.79801e-05	2.64586e-05	2.54955e-05	2.51924e-05	2.47149e-05	2.60737e-05
7.3	2.30401e-05	2.16942e-05	1.87145e-05	2.10254e-05	1.75412e-05	1.59395e-05	1.43353e-05	1.65769e-05	1.84827e-05	1.97431e-05	1.81211e-05	1.5867e-05	1.30385e-05	1.18449e-05	1.32825e-05	1.56895e-05	1.70418e-05	1.96592e-05	1.83261e-05	2.02291e-05	1.84378e-05	2.08282e-05	2.17735e-05	2.30611e-05	2.37657e-05	2.48669e-05	2.53785e-05	2.48744e-05	2.2235e-05	2.14189e-05	2.05015e-05	2.15103e-05	2.01004e-05	1.87259e-05	1.87886e-05	2.1853e-05	2.31384e-05	2.3998e-05	1.99421e-05	2.12374e-05	2.10318e-05	2.3838e-05	2.33007e-05	2.38018e-05	2.24865e-05	2.16546e-05	2.13929e-05	2.09807e-05	2.2154e-05
7.4	1.95891e-05	1.84265e-05	1.58571e-05	1.78493e-05	1.4847e-05	1.34701e-05	1.20933e-05	1.40178e-05	1.56575e-05	1.67433e-05	1.53461e-05	1.34078e-05	1.09822e-05	9.96109e-06	1.11911e-05	1.32554e-05	1.44176e-05	1.6671e-05	1.55226e-05	1.71624e-05	1.56188e-05	1.76791e-05	1.8495e-05	1.96072e-05	2.02163e-05	2.11688e-05	2.16116e-05	2.11753e-05	1.88935e-05	1.81889e-05	1.73973e-05	1.82678e-05	1.70514e-05	1.58669e-05	1.59209e-05	1.85637e-05	1.9674e-05	2.04172e-05	1.69149e-05	1.80322e-05	1.78548e-05	2.02789e-05	1.98143e-05	2.02476e-05	1.91108e-05	1.83924e-05	1.81664e-05	1.78107e-05	1.88236e-05
7.5	1.66549e-05	1.5651e-05	1.34359e-05	1.51529e-05	1.25667e-05	1.13833e-05	1.0202e-05	1.18538e-05	1.32641e-05	1.41993e-05	1.29961e-05	1.13299e-05	9.25025e-06	8.3769e-06	9.42907e-06	1.1199e-05	1.21974e-05	1.41371e-05	1.3148e-05	1.45605e-05	1.32308e-05	1.50061e-05	1.57101e-05	1.66706e-05	1.7197e-05	1.80207e-05	1.84038e-05	1.80263e-05	1.60542e-05	1.5446e-05	1.47631e-05	1.5514e-05	1.44648e-05	1.34444e-05	1.34909e-05	1.57694e-05	1.67283e-05	1.73707e-05	1.43472e-05	1.53108e-05	1.51577e-05	1.72511e-05	1.68496e-05	1.7224e-05	1.62418e-05	1.56216e-05	1.54266e-05	1.51197e-05	1.59938e-05
7.6	1.41603e-05	1.32936e-05	1.13844e-05	1.28639e-05	1.06366e-05	9.61983e-06	8.60649e-06	1.00239e-05	1.12365e-05	1.20419e-05	1.10059e-05	9.57391e-06	7.79141e-06	7.04466e-06	7.94445e-06	9.46159e-06	1.03191e-05	1.19882e-05	1.11366e-05	1.23531e-05	1.12079e-05	1.27373e-05	1.33446e-05	1.41739e-05	1.46286e-05	1.53407e-05	1.56721e-05	1.53456e-05	1.36416e-05	1.31167e-05	1.25278e-05	1.31754e-05	1.22707e-05	1.13917e-05	1.14317e-05	1.33957e-05	1.42237e-05	1.47787e-05	1.21693e-05	1.3e-05	1.2868e-05	1.46754e-05	1.43284e-05	1.4652e-05	1.38035e-05	1.32682e-05	1.30999e-05	1.28352e-05	1.35894e-05
7.7	1.20393e-05	1.12912e-05	9.64619e-06	1.09206e-05	9.00296e-06	8.12952e-06	7.26049e-06	8.47647e-06	9.5189e-06	1.02122e-05	9.32053e-06	8.09011e-06	6.56264e-06	5.92429e-06	6.69358e-06	7.99372e-06	8.73009e-06	1.0166e-05	9.43294e-06	1.04804e-05	9.49426e-06	1.08115e-05	1.13352e-05	1.2051e-05	1.24438e-05	1.30593e-05	1.33459e-05	1.30635e-05	1.15915e-05	1.11386e-05	1.06309e-05	1.11893e-05	1.04093e-05	9.65244e-06	9.68691e-06	1.13794e-05	1.20941e-05	1.25735e-05	1.0322e-05	1.1038e-05	1.09242e-05	1.24842e-05	1.21845e-05	1.2464e-05	1.17313e-05	1.12693e-05	1.11242e-05	1.08959e-05	1.15465e-05
7.8	1.0236e-05	9.59049e-06	8.17335e-06	9.27094e-06	7.62021e-06	6.87009e-06	6.125e-06	7.16791e-06	8.06384e-06	8.66058e-06	7.89323e-06	6.83628e-06	5.52766e-06	4.9821e-06	5.63967e-06	6.75358e-06	7.38574e-06	8.62079e-06	7.9899e-06	8.89156e-06	8.04264e-06	9.17687e-06	9.62843e-06	1.02461e-05	1.05854e-05	1.11172e-05	1.13649e-05	1.11208e-05	9.84951e-06	9.45888e-06	9.02121e-06	9.50255e-06	8.83034e-06	8.17873e-06	8.20838e-06	9.66652e-06	1.02833e-05	1.06974e-05	8.75512e-06	9.37215e-06	9.274e-06	1.06202e-05	1.03614e-05	1.06028e-05	9.97014e-06	9.57158e-06	9.44644e-06	9.24962e-06	9.8107e-06
7.9	8.70284e-06	8.14592e-06	6.92539e-06	7.87045e-06	6.44983e-06	5.80578e-06	5.16709e-06	6.06136e-06	6.8312e-06	7.34469e-06	6.6845e-06	5.77677e-06	4.6559e-06	4.18975e-06	4.75169e-06	5.70583e-06	6.24841e-06	7.31043e-06	6.76761e-06	7.54359e-06	6.81297e-06	7.78938e-06	8.17864e-06	8.71156e-06	9.00443e-06	9.46386e-06	9.67802e-06	9.46702e-06	8.36931e-06	8.03245e-06	7.65526e-06	8.0701e-06	7.49086e-06	6.93002e-06	6.95552e-06	8.21148e-06	8.74363e-06	9.10118e-06	7.42609e-06	7.95768e-06	7.87308e-06	9.03455e-06	8.81105e-06	9.01948e-06	8.47338e-06	8.12962e-06	8.02173e-06	7.85207e-06	8.33584e-06
8	7.39929e-06	6.91894e-06	5.86797e-06	6.68152e-06	5.45921e-06	4.90634e-06	4.35899e-06	5.12564e-06	5.78698e-06	6.22873e-06	5.66086e-06	4.88146e-06	3.92162e-06	3.52342e-06	4.00353e-06	4.82062e-06	5.28621e-06	6.19924e-06	5.73231e-06	6.39997e-06	5.77131e-06	6.61168e-06	6.94715e-06	7.40682e-06	7.65962e-06	8.05643e-06	8.2415e-06	8.05916e-06	7.11156e-06	6.82113e-06	6.49615e-06	6.85358e-06	6.35457e-06	5.87195e-06	5.89389e-06	6.97547e-06	7.43449e-06	7.74316e-06	6.29881e-06	6.75669e-06	6.68379e-06	7.68562e-06	7.49269e-06	7.67261e-06	7.20132e-06	6.90488e-06	6.81189e-06	6.66569e-06	7.08269e-06
8.1	6.291e-06	5.87678e-06	4.97201e-06	5.6722e-06	4.62074e-06	4.14625e-06	3.67727e-06	4.33437e-06	4.90238e-06	5.28234e-06	4.79398e-06	4.12491e-06	3.30315e-06	2.96306e-06	3.37317e-06	4.07275e-06	4.47219e-06	5.25696e-06	4.85539e-06	5.42972e-06	4.88891e-06	5.61203e-06	5.90109e-06	6.29749e-06	6.51565e-06	6.85831e-06	7.01821e-06	6.86067e-06	6.04283e-06	5.79248e-06	5.51253e-06	5.82044e-06	5.39064e-06	4.97544e-06	4.9943e-06	5.9255e-06	6.32137e-06	6.58777e-06	5.34264e-06	5.73695e-06	5.67415e-06	6.5381e-06	6.37158e-06	6.52687e-06	6.12023e-06	5.86466e-06	5.78451e-06	5.65855e-06	6.01794e-06
8.2	5.34871e-06	4.99159e-06	4.21285e-06	4.81534e-06	3.91105e-06	3.50391e-06	3.10217e-06	3.66525e-06	4.153e-06	4.47973e-06	4.05985e-06	3.48562e-06	2.78221e-06	2.49182e-06	2.84206e-06	3.4409e-06	3.78351e-06	4.4579e-06	4.11262e-06	4.60657e-06	4.14142e-06	4.76352e-06	5.01253e-06	5.35431e-06	5.54254e-06	5.83837e-06	5.97649e-06	5.8404e-06	5.13471e-06	4.91895e-06	4.67785e-06	4.94305e-06	4.57293e-06	4.21579e-06	4.23201e-06	5.03357e-06	5.37491e-06	5.60478e-06	4.53162e-06	4.87112e-06	4.81702e-06	5.56191e-06	5.41822e-06	5.55222e-06	5.20144e-06	4.98114e-06	4.91209e-06	4.80359e-06	5.11325e-06
8.3	4.54756e-06	4.23973e-06	3.56961e-06	4.08792e-06	3.31036e-06	2.96108e-06	2.61701e-06	3.09942e-06	3.51817e-06	3.79908e-06	3.43815e-06	2.9454e-06	2.34343e-06	2.09553e-06	2.39457e-06	2.90708e-06	3.20089e-06	3.7803e-06	3.48347e-06	3.90821e-06	3.50822e-06	4.04331e-06	4.25778e-06	4.55239e-06	4.71476e-06	4.97011e-06	5.08939e-06	4.97187e-06	4.36306e-06	4.17716e-06	3.96956e-06	4.19791e-06	3.87926e-06	3.57213e-06	3.58607e-06	4.2759e-06	4.57015e-06	4.76847e-06	3.84372e-06	4.13596e-06	4.08937e-06	4.73148e-06	4.60751e-06	4.72311e-06	4.42058e-06	4.23073e-06	4.17125e-06	4.0778e-06	4.34456e-06
8.4	3.86641e-06	3.60112e-06	3.02458e-06	3.47039e-06	2.80192e-06	2.50235e-06	2.20772e-06	2.62095e-06	2.98038e-06	3.22184e-06	2.91164e-06	2.48891e-06	1.97385e-06	1.76226e-06	2.01754e-06	2.45608e-06	2.70798e-06	3.20569e-06	2.95058e-06	3.31572e-06	2.97184e-06	3.43198e-06	3.61666e-06	3.87057e-06	4.01061e-06	4.23097e-06	4.33397e-06	4.23249e-06	3.70737e-06	3.54723e-06	3.36851e-06	3.5651e-06	3.29081e-06	3.02675e-06	3.03872e-06	3.63228e-06	3.88589e-06	4.05695e-06	3.26024e-06	3.51175e-06	3.47164e-06	4.02503e-06	3.91811e-06	4.01781e-06	3.75694e-06	3.59337e-06	3.54214e-06	3.46168e-06	3.69143e-06
8.5	3.28728e-06	3.0587e-06	2.56276e-06	2.94614e-06	2.37158e-06	2.11468e-06	1.86245e-06	2.21634e-06	2.5248e-06	2.73231e-06	2.46577e-06	2.10317e-06	1.66256e-06	1.48199e-06	1.69987e-06	2.07504e-06	2.29098e-06	2.71843e-06	2.4992e-06	2.81305e-06	2.51746e-06	2.91309e-06	3.07209e-06	3.29087e-06	3.41162e-06	3.60176e-06	3.69067e-06	3.60307e-06	3.15022e-06	3.01229e-06	2.85847e-06	3.02768e-06	2.79163e-06	2.56463e-06	2.57492e-06	3.08554e-06	3.30407e-06	3.45159e-06	2.76533e-06	2.98175e-06	2.94722e-06	3.42406e-06	3.33185e-06	3.41784e-06	3.19294e-06	3.05202e-06	3.00791e-06	2.93865e-06	3.13649e-06
8.6	2.7949e-06	2.59798e-06	2.17146e-06	2.50109e-06	2.00733e-06	1.78708e-06	1.57117e-06	1.87419e-06	2.13886e-06	2.31716e-06	2.08817e-06	1.77721e-06	1.40036e-06	1.2463e-06	1.43222e-06	1.75312e-06	1.93819e-06	2.30523e-06	2.11687e-06	2.38659e-06	2.13255e-06	2.47264e-06	2.60951e-06	2.79799e-06	2.90209e-06	3.06612e-06	3.14286e-06	3.06725e-06	2.6768e-06	2.55803e-06	2.42565e-06	2.57128e-06	2.36816e-06	2.17307e-06	2.1819e-06	2.62109e-06	2.80937e-06	2.93656e-06	2.34555e-06	2.53173e-06	2.50201e-06	2.91282e-06	2.83332e-06	2.90745e-06	2.7136e-06	2.59223e-06	2.55425e-06	2.49464e-06	2.66498e-06
8.7	2.37627e-06	2.20666e-06	1.83991e-06	2.12327e-06	1.69903e-06	1.51022e-06	1.32545e-06	1.58486e-06	1.81191e-06	1.96509e-06	1.7684e-06	1.50177e-06	1.17951e-06	1.04809e-06	1.20672e-06	1.48114e-06	1.63973e-06	1.95483e-06	1.79304e-06	2.02478e-06	1.8065e-06	2.0988e-06	2.21658e-06	2.37893e-06	2.46867e-06	2.61013e-06	2.67636e-06	2.61111e-06	2.27453e-06	2.17227e-06	2.05837e-06	2.18367e-06	2.00894e-06	1.84129e-06	1.84888e-06	2.22655e-06	2.38874e-06	2.49839e-06	1.9895e-06	2.14964e-06	2.12406e-06	2.47792e-06	2.40938e-06	2.47329e-06	2.30622e-06	2.20171e-06	2.16902e-06	2.11772e-06	2.26434e-06
8.8	2.02034e-06	1.87428e-06	1.55898e-06	1.80252e-06	1.43808e-06	1.27626e-06	1.11816e-06	1.3402e-06	1.53494e-06	1.66651e-06	1.49759e-06	1.26902e-06	9.93489e-07	8.814e-07	1.01672e-06	1.25135e-06	1.38722e-06	1.6577e-06	1.51874e-06	1.71782e-06	1.5303e-06	1.78147e-06	1.88282e-06	2.02264e-06	2.09997e-06	2.22196e-06	2.27911e-06	2.22281e-06	1.93271e-06	1.84468e-06	1.7467e-06	1.8545e-06	1.7042e-06	1.56016e-06	1.56668e-06	1.89141e-06	2.03109e-06	2.12559e-06	1.68749e-06	1.82521e-06	1.80321e-06	2.10794e-06	2.04887e-06	2.10395e-06	1.96e-06	1.87002e-06	1.84189e-06	1.79775e-06	1.92394e-06
8.9	1.71773e-06	1.59197e-06	1.32094e-06	1.53023e-06	1.2172e-06	1.07854e-06	9.43284e-07	1.1333e-06	1.30031e-06	1.4133e-06	1.26826e-06	1.07234e-06	8.36807e-07	7.41223e-07	8.56633e-07	1.05722e-06	1.1736e-06	1.40573e-06	1.2864e-06	1.45739e-06	1.29632e-06	1.51212e-06	1.59932e-06	1.71971e-06	1.78634e-06	1.89152e-06	1.94082e-06	1.89225e-06	1.64226e-06	1.5665e-06	1.48223e-06	1.57494e-06	1.44569e-06	1.32196e-06	1.32755e-06	1.60671e-06	1.72698e-06	1.80842e-06	1.43133e-06	1.54974e-06	1.53082e-06	1.79321e-06	1.7423e-06	1.78977e-06	1.66576e-06	1.5883e-06	1.56409e-06	1.52612e-06	1.63471e-06
9	1.46044e-06	1.35218e-06	1.11925e-06	1.29907e-06	1.03026e-06	9.1145e-07	7.9576e-07	9.5835e-07	1.10154e-06	1.19856e-06	1.07404e-06	9.06148e-07	7.04835e-07	6.2334e-07	7.21754e-07	8.932e-07	9.92879e-07	1.19206e-06	1.08961e-06	1.23645e-06	1.09812e-06	1.2835e-06	1.3585e-06	1.46214e-06	1.51955e-06	1.61022e-06	1.65274e-06	1.61085e-06	1.39546e-06	1.33026e-06	1.2578e-06	1.33753e-06	1.22639e-06	1.12012e-06	1.12493e-06	1.36486e-06	1.46841e-06	1.53858e-06	1.21405e-06	1.31585e-06	1.29957e-06	1.52547e-06	1.48161e-06	1.52251e-06	1.41569e-06	1.34902e-06	1.32819e-06	1.29554e-06	1.38896e-06
9.1	1.24169e-06	1.1485e-06	9.48358e-07	1.10283e-06	8.7202e-07	7.70247e-07	6.71308e-07	8.10404e-07	9.33161e-07	1.01645e-06	9.09567e-07	7.65709e-07	5.93676e-07	5.24204e-07	6.08112e-07	7.54629e-07	8.39985e-07	1.01086e-06	9.22923e-07	1.049e-06	9.30225e-07	1.08944e-06	1.15395e-06	1.24316e-06	1.2926e-06	1.37076e-06	1.40742e-06	1.3713e-06	1.18575e-06	1.12965e-06	1.06735e-06	1.1359e-06	1.04036e-06	9.49105e-07	9.53228e-07	1.15942e-06	1.24856e-06	1.309e-06	1.02976e-06	1.11726e-06	1.10326e-06	1.29771e-06	1.25992e-06	1.29515e-06	1.20316e-06	1.14579e-06	1.12788e-06	1.09979e-06	1.18015e-06
9.2	1.0557e-06	9.7551e-07	8.03556e-07	9.36232e-07	7.38087e-07	6.5092e-07	5.66319e-07	6.85297e-07	7.90518e-07	8.62013e-07	7.7028e-07	6.47036e-07	5.00048e-07	4.40835e-07	5.12364e-07	6.37555e-07	7.10635e-07	8.57211e-07	7.81735e-07	8.89972e-07	7.87999e-07	9.24723e-07	9.80192e-07	1.05697e-06	1.09955e-06	1.1669e-06	1.19852e-06	1.16737e-06	1.00755e-06	9.59298e-07	9.05734e-07	9.64672e-07	8.82546e-07	8.04197e-07	8.07735e-07	9.84896e-07	1.06162e-06	1.11368e-06	8.73438e-07	9.48641e-07	9.36605e-07	1.10395e-06	1.0714e-06	1.10175e-06	1.02254e-06	9.73177e-07	9.57768e-07	9.33621e-07	1.00274e-06
9.3	8.97575e-07	8.28573e-07	6.80864e-07	7.94802e-07	6.24726e-07	5.50079e-07	4.7775e-07	5.79504e-07	6.69679e-07	7.31038e-07	6.52322e-07	5.46756e-07	4.21186e-07	3.70725e-07	4.31691e-07	5.38645e-07	6.01204e-07	7.26915e-07	6.62146e-07	7.55051e-07	6.67518e-07	7.8491e-07	8.326e-07	8.98663e-07	9.35334e-07	9.93364e-07	1.02062e-06	9.93766e-07	8.56136e-07	8.14633e-07	7.68593e-07	8.19253e-07	7.48672e-07	6.81414e-07	6.84449e-07	8.36646e-07	9.02666e-07	9.47504e-07	7.40849e-07	8.05469e-07	7.95123e-07	9.3912e-07	9.11092e-07	9.37225e-07	8.69029e-07	8.26567e-07	8.13317e-07	7.92558e-07	8.51995e-07
9.4	7.63132e-07	7.03769e-07	5.76905e-07	6.74737e-07	5.28775e-07	4.6486e-07	4.03033e-07	4.90043e-07	5.67311e-07	6.19963e-07	5.52428e-07	4.62017e-07	3.54761e-07	3.11766e-07	3.6372e-07	4.55079e-07	5.08624e-07	6.16424e-07	5.60852e-07	6.40584e-07	5.65458e-07	6.66236e-07	7.07232e-07	7.64069e-07	7.95641e-07	8.45635e-07	8.69127e-07	8.45981e-07	7.27475e-07	6.91783e-07	6.52216e-07	6.95755e-07	6.35106e-07	5.77377e-07	5.7998e-07	7.10711e-07	7.67514e-07	8.06123e-07	6.28388e-07	6.83906e-07	6.75013e-07	7.98902e-07	7.74768e-07	7.9727e-07	7.38567e-07	7.02044e-07	6.90652e-07	6.72808e-07	7.23913e-07
9.5	6.48827e-07	5.97763e-07	4.88819e-07	5.72809e-07	4.47561e-07	3.92844e-07	3.40001e-07	4.14392e-07	4.80592e-07	5.25765e-07	4.67832e-07	3.90412e-07	2.98812e-07	2.62183e-07	3.06452e-07	3.84478e-07	4.30301e-07	5.22727e-07	4.75053e-07	5.4347e-07	4.79003e-07	5.65505e-07	6.00741e-07	6.49634e-07	6.76812e-07	7.19875e-07	7.40121e-07	7.20173e-07	6.18149e-07	5.87459e-07	5.53461e-07	5.90874e-07	5.38766e-07	4.89224e-07	4.91457e-07	6.03732e-07	6.52599e-07	6.85838e-07	5.32998e-07	5.80689e-07	5.73047e-07	6.7962e-07	6.58842e-07	6.78214e-07	6.2769e-07	5.9628e-07	5.86487e-07	5.71152e-07	6.15085e-07
9.6	5.51643e-07	5.07725e-07	4.14183e-07	4.86279e-07	3.78821e-07	3.31984e-07	2.86827e-07	3.5042e-07	4.07128e-07	4.4588e-07	3.9619e-07	3.29904e-07	2.51686e-07	2.20486e-07	2.582e-07	3.2483e-07	3.64038e-07	4.43272e-07	4.0238e-07	4.61079e-07	4.05766e-07	4.80004e-07	5.10284e-07	5.52337e-07	5.7573e-07	6.12818e-07	6.30264e-07	6.13074e-07	5.25252e-07	4.98868e-07	4.69659e-07	5.01803e-07	4.5704e-07	4.1453e-07	4.16445e-07	5.12857e-07	5.54889e-07	5.83501e-07	4.52088e-07	4.9305e-07	4.86483e-07	5.78147e-07	5.60262e-07	5.76937e-07	5.33459e-07	5.0645e-07	4.98033e-07	4.84855e-07	5.22618e-07
9.7	4.69016e-07	4.31249e-07	3.50942e-07	4.12821e-07	3.20638e-07	2.80553e-07	2.41969e-07	2.96324e-07	3.44894e-07	3.78133e-07	3.35519e-07	2.78774e-07	2.11993e-07	1.8542e-07	2.17546e-07	2.74436e-07	3.0798e-07	3.75895e-07	3.40824e-07	3.91179e-07	3.43727e-07	4.0743e-07	4.33449e-07	4.69613e-07	4.89744e-07	5.21682e-07	5.36713e-07	5.21903e-07	4.46317e-07	4.23637e-07	3.98545e-07	4.26159e-07	3.87711e-07	3.5124e-07	3.52882e-07	4.3566e-07	4.71808e-07	4.96434e-07	3.83461e-07	4.18637e-07	4.12996e-07	4.91825e-07	4.76432e-07	4.90784e-07	4.53374e-07	4.30153e-07	4.22919e-07	4.11597e-07	4.44052e-07
9.8	3.98765e-07	3.66292e-07	2.97358e-07	3.50459e-07	2.71392e-07	2.37089e-07	2.04126e-07	2.50579e-07	2.92174e-07	3.20679e-07	2.84139e-07	2.35569e-07	1.7856e-07	1.55931e-07	1.83293e-07	2.31859e-07	2.60554e-07	3.18759e-07	2.88685e-07	3.31876e-07	2.91173e-07	3.45829e-07	3.68182e-07	3.99278e-07	4.16601e-07	4.44099e-07	4.57048e-07	4.4429e-07	3.79244e-07	3.59751e-07	3.382e-07	3.61918e-07	3.28899e-07	2.97613e-07	2.99021e-07	3.70083e-07	4.01167e-07	4.22359e-07	3.25251e-07	3.55456e-07	3.50609e-07	4.18392e-07	4.05145e-07	4.17495e-07	3.85311e-07	3.6535e-07	3.59134e-07	3.49408e-07	3.77296e-07
9.9	3.39036e-07	3.11119e-07	2.51955e-07	2.97518e-07	2.29709e-07	2.00359e-07	1.72202e-07	2.11895e-07	2.47512e-07	2.71955e-07	2.40627e-07	1.99059e-07	1.50399e-07	1.31132e-07	1.54433e-07	1.95889e-07	2.20431e-07	2.70307e-07	2.44522e-07	2.81563e-07	2.46654e-07	2.93542e-07	3.12743e-07	3.39478e-07	3.54381e-07	3.78054e-07	3.89208e-07	3.78218e-07	3.2225e-07	3.05499e-07	2.86991e-07	3.07361e-07	2.79008e-07	2.52174e-07	2.53381e-07	3.14376e-07	3.41102e-07	3.59337e-07	2.75878e-07	3.01809e-07	2.97647e-07	3.55923e-07	3.44524e-07	3.55151e-07	3.27467e-07	3.1031e-07	3.04969e-07	2.96615e-07	3.20577e-07
10	2.88254e-07	2.64256e-07	2.13485e-07	2.52574e-07	1.94428e-07	1.69319e-07	1.45271e-07	1.79184e-07	2.09677e-07	2.30634e-07	2.03779e-07	1.68208e-07	1.2668e-07	1.10277e-07	1.30117e-07	1.65498e-07	1.86487e-07	2.2922e-07	2.07116e-07	2.38877e-07	2.08942e-07	2.4916e-07	2.65652e-07	2.88634e-07	3.01454e-07	3.21831e-07	3.31437e-07	3.21973e-07	2.73822e-07	2.59429e-07	2.43536e-07	2.61028e-07	2.36685e-07	2.13673e-07	2.14707e-07	2.67055e-07	2.90031e-07	3.05719e-07	2.33999e-07	2.56259e-07	2.52685e-07	3.02781e-07	2.92974e-07	3.02117e-07	2.78306e-07	2.63561e-07	2.58974e-07	2.51799e-07	2.72384e-07
[truncated: 452 more columns]
