# Supplementary material for: Spray-coated perovskite hemispherical photodetector featuring narrow-band and wide-angle imaging
Source: Nat Commun. 2022 Oct 15;13:6106. doi: 10.1038/s41467-022-33934-1 (PMC9569351; doi:10.1038/s41467-022-33934-1)
Supplement: Supplementary file 2 — Source Data [file 41467_2022_33934_MOESM2_ESM.zip › Fig 3h.xlsx]

## Sheet: Sheet1
500				0.01642
510				0.02012
520				0.02886
530				0.04828
540				0.16364
550			0.00538	1
560			0.00434	0.44422
570			0.00452	0.06005
580			0	0.00906
590			0.000770587	0.00253
600			0.00396	0.00223
610			0.01038	0.00181
620			0.02155	0.00245
630			0.0442	0.00168
640			0.11966	0.000470863
650		0.09484	0.29114	0
660		0.10373	1
670		0.10944	0.48297
680		0.11803	0.26212
690		0.13241	0.07321
700		0.2143	0.01679
710		0.31689
720		0.67435
730		1
740		0.93235
750	0.03099	0.33731
760	0.02593	0.1358
770	0.03218	0.04051
780	0.03215	0.01443
790	0.02265	0.00438
800	0.05094	0
810	0.1952
820	0.34074
830	1
840	0.78782
850	0.23155
860	0.07755
870	0.02406
880	0
890	0.00251
900	0.000284678
