# Supplementary material for: Spray-coated perovskite hemispherical photodetector featuring narrow-band and wide-angle imaging
Source: Nat Commun. 2022 Oct 15;13:6106. doi: 10.1038/s41467-022-33934-1 (PMC9569351; doi:10.1038/s41467-022-33934-1)
Supplement: Supplementary file 2 — Source Data [file 41467_2022_33934_MOESM2_ESM.zip › Fig 4c.xlsx]

## Sheet: Sheet1
90	1.08911	0.00011062
75	1.02311	0.28053
60	0.9868	0.42811
45	0.97029	0.63939
30	1.06534	0.70936
15	0.9868	0.78264
0	1	1
